# Supplementary material for: Compact Retention and Lineage-Specific Sequence Divergence of ALMT Genes in Acidophilic Vaccinium
Source: Plants (Basel). 2026 Jul 4;15(13):2086. doi: 10.3390/plants15132086 (PMC13364002; doi:10.3390/plants15132086)
Supplement: Supplementary file 1 [file plants-15-02086-s001.zip]

Archive with 8 entries (8 files):
- Supplementary_Data_S1-S7.pdf
- Table_S1_genome_accessions.xlsx
- Table_S2_ALMT_final_loci.xlsx
- Table_S3_isoform_exclusion_audit.xlsx
- Table_S4_kaks_per_pair.xlsx
- Table_S5_BEB_sites.xlsx
- Table_S6_duplication_synteny.xlsx
- Table_S7_Vdu1_TM_topology.xlsx
