# Supplementary material for: Compact Retention and Lineage-Specific Sequence Divergence of ALMT Genes in Acidophilic Vaccinium
Source: Plants (Basel). 2026 Jul 4;15(13):2086. doi: 10.3390/plants15132086 (PMC13364002; doi:10.3390/plants15132086)
Supplement: Supplementary file 1 [file plants-15-02086-s001.zip › Table_S1_genome_accessions.xlsx]

## Sheet: Table S1
Table S1. Genome assemblies, gene annotations, and edaphic preferences of the 11 angiosperm species included in this study.
Species	Abbreviation	Family	Edaphic preference	Ploidy	Source	Accession / version	Assembly size (bp)	N chromosomes / contigs	N protein-coding genes	N proteins	Reference
Vaccinium darrowii	Vda	Ericaceae	Acidic (pH 4-5.5)	2x	NCBI Assembly	GCA_020921065.1	582668408	107	34806	34806	Yu et al. 2021 Hortic. Res.
Vaccinium macrocarpon	Vma	Ericaceae	Acidic (pH 4-5)	2x	GDV	Stevens v1	490294896	350	22836	22836	Diaz-Garcia et al. 2021 G3
Vaccinium microcarpum	Vmi	Ericaceae	Acidic (pH 4-5.5)	2x	GDV	v1	622966978	4802	30147	30147	Diaz-Garcia et al. 2021 G3
Vaccinium duclouxii	Vdu	Ericaceae	Acidic (pH 4-5.5)	2x	NGDC GWH	GWHDOBL00000000 (T2T)	566115901	12	41426	41426	Zeng et al. 2023 Plant Cell
Vaccinium corymbosum cv. Draper	Vc	Ericaceae	Acidic (pH 4.5-5.5)	4x	GDV	Draper v1.0	1826686181	1760	128559	128559	Colle et al. 2019 GigaDB
Rhododendron simsii	Rs	Ericaceae	Acidic (pH 4-6)	2x	NCBI Assembly	GCA_014282245.1	528637147	552	33466	32999	Yang et al. 2020 Mol Plant
Camellia sinensis	Cs	Theaceae	Acidic (pH 4.5-6)	2x	NCBI RefSeq	GCF_055761805.1	3175174524	577	71769	89613	(RefSeq 2026 release)
Actinidia eriantha	Ae	Actinidiaceae	Acid-tolerant (slightly acidic)	2x	NCBI RefSeq	GCF_019202715.1	657254080	88	42323	55894	Tang et al. 2022 Mol Plant
Vitis vinifera cv. PN40024	Vv	Vitaceae	Neutral to alkaline	2x	NCBI RefSeq	GCF_000003745.3 (12X)	486196837	1907	28516	41208	Jaillon et al. 2007 Nature
Malus domestica	Md	Rosaceae	Slightly acidic to neutral	2x	NCBI RefSeq	GCF_042453785.1 (GDT2T_hap1)	651332481	19	48978	61242	Su et al. 2024 Plant Physiol. 195, 2799–2814 (GDT2T_hap1)
Arabidopsis thaliana	At	Brassicaceae	Neutral	2x	NCBI RefSeq	GCF_000001735.4 (TAIR10.1)	119668634	5 chromosomes + 2 organellar	27655	48265	Cheng et al. 2017 Plant J. (Araport11)
Notes on column conventions:
"N protein-coding genes" reports the number of protein-coding gene LOCI (one per gene). For Vaccinium and V. corymbosum this equals "N proteins" because only primary transcripts are retained; for genomes annotated by NCBI RefSeq (Cs, Ae, Vv, Md, At) "N proteins" includes alternative-isoform protein products.
Rhododendron simsii "N proteins" (32,999) is lower than "N protein-coding genes" (33,466) because a subset of annotated gene loci in the source annotation lack a protein-product entry.
A. thaliana "N chromosomes / contigs = 5 + 2 organellar" reflects 5 nuclear chromosomes plus the plastid and mitochondrial genomes.
Camellia sinensis assembly accession (GCF_055761805.1) is a recent NCBI RefSeq release: please verify the accession at https://www.ncbi.nlm.nih.gov/datasets and add the primary genome reference (peer-reviewed citation) before submission.
