# Supplementary material for: Compact Retention and Lineage-Specific Sequence Divergence of ALMT Genes in Acidophilic Vaccinium
Source: Plants (Basel). 2026 Jul 4;15(13):2086. doi: 10.3390/plants15132086 (PMC13364002; doi:10.3390/plants15132086)
Supplement: Supplementary file 1 [file plants-15-02086-s001.zip › Table_S2_ALMT_final_loci.xlsx]

## Sheet: Table S2
Table S2. Final non-redundant 145 ALMT loci. DeepTMHMM (Hallgren et al. 2022) is the primary transmembrane topology predictor (cols O, P). Kyte–Doolittle hydropathy (col I) is retained as a complementary screen. TAIR locus IDs (col Q) provide the canonical cross-reference for the 13 Arabidopsis entries; for non-Arabidopsis entries, col Q reports the source protein accession.
ALMT name	Species	Species abbrev.	Parent gene ID	Selected transcript / protein ID	Protein length (aa)	PF11744 bit-score	PF11744 HMM coverage (%)	TM helices (Kyte–Doolittle, complementary)	Chromosomal location	Orthogroup	Subfamily	N isoforms at this locus	Notes	DeepTMHMM TM count	DeepTMHMM topology coordinates	TAIR locus ID / external accession
AeALMT1	Actinidia eriantha	Ae	gene-LOC130751553	XP_057461131.1	420	410.5	78.1	6	NC_080149.1:17449518-17452320:+	OG0008930	Subfamily 5	1	single annotated transcript	6	in:1-50; TM1:51-71; out:72-74; TM2:75-95; in:96-100; TM3:101-118; out:119-127; TM4:128-144; in:145-156; TM5:157-173; out:174-185; TM6:186-204; CHD(in):205-420	XP_057461131.1
AeALMT2	Actinidia eriantha	Ae	gene-LOC130752493	XP_057462256.1	573	626.7	99.8	7	NC_080150.1:16611450-16615310:-	OG0001431	Subfamily 1	1	single annotated transcript	6	in:1-71; TM1:72-87; out:88-97; TM2:98-109; in:110-119; TM3:120-140; out:141-149; TM4:150-166; in:167-178; TM5:179-191; out:192-204; TM6:205-222; CHD(in):223-573	XP_057462256.1
AeALMT3	Actinidia eriantha	Ae	gene-LOC130753224	XP_057463197.1	470	506.9	86.2	6	NC_080150.1:479471-481660:-	OG0001688	Subfamily 3	1	single annotated transcript	6	in:1-49; TM1:50-65; out:66-71; TM2:72-92; in:93-101; TM3:102-119; out:120-128; TM4:129-145; in:146-158; TM5:159-174; out:175-186; TM6:187-204; CHD(in):205-470	XP_057463197.1
AeALMT4	Actinidia eriantha	Ae	gene-LOC130753349	XP_057463337.1	538	551.6	100	7	NC_080150.1:6488591-6493952:+	OG0012384	Subfamily 6	1	single annotated transcript	6	in:1-58; TM1:59-74; out:75-84; TM2:85-96; in:97-106; TM3:107-127; out:128-137; TM4:138-154; in:155-165; TM5:166-181; out:182-194; TM6:195-213; CHD(in):214-538	XP_057463337.1
AeALMT5	Actinidia eriantha	Ae	gene-LOC130756398	XP_057466883.1	497	525.3	81.7	6	NC_080152.1:11652352-11656788:+	OG0002701	Subfamily 2	1	single annotated transcript	6	in:1-52; TM1:53-68; out:69-77; TM2:78-98; in:99-104; TM3:105-125; out:126-131; TM4:132-148; in:149-160; TM5:161-177; out:178-189; TM6:190-207; CHD(in):208-497	XP_057466883.1
AeALMT6	Actinidia eriantha	Ae	gene-LOC130762177	XP_057473816.1	416	416.3	84.3	6	NC_080155.1:1259714-1261633:-	OG0008930	Subfamily 5	1	single annotated transcript	6	in:1-51; TM1:52-72; out:73-75; TM2:76-96; in:97-101; TM3:102-119; out:120-127; TM4:128-148; in:149-157; TM5:158-174; out:175-186; TM6:187-204; CHD(in):205-416	XP_057473816.1
AeALMT7	Actinidia eriantha	Ae	gene-LOC130766622	XP_057479248.1	558	582.7	99.8	7	NC_080135.1:7753054-7760708:+	OG0001431	Subfamily 1	1	single annotated transcript	6	in:1-71; TM1:72-87; out:88-97; TM2:98-107; in:108-118; TM3:119-139; out:140-148; TM4:149-165; in:166-177; TM5:178-190; out:191-203; TM6:204-221; CHD(in):222-558	XP_057479248.1
AeALMT8	Actinidia eriantha	Ae	gene-LOC130767641	XP_057480547.1	569	609.8	100	4	NC_080158.1:3409468-3418265:-	OG0001431	Subfamily 1	2	1 additional isoform(s) at locus excluded (see Table S2b)	6	in:1-81; TM1:82-97; out:98-108; TM2:109-119; in:120-129; TM3:130-150; out:151-159; TM4:160-176; in:177-188; TM5:189-203; out:204-213; TM6:214-234; CHD(in):235-569	XP_057480547.1
AeALMT10	Actinidia eriantha	Ae	gene-LOC130768700	XP_057481773.1	626	589	99.8	6	NC_080159.1:12167461-12171753:+	OG0001431	Subfamily 1	2	1 additional isoform(s) at locus excluded (see Table S2b)	6	in:1-90; TM1:91-109; out:110-120; TM2:121-130; in:131-141; TM3:142-162; out:163-171; TM4:172-188; in:189-200; TM5:201-215; out:216-228; TM6:229-246; CHD(in):247-626	XP_057481773.1
AeALMT12	Actinidia eriantha	Ae	gene-LOC130769888	XP_057483129.1	455	518	81.1	6	NC_080160.1:12642246-12646046:+	OG0002701	Subfamily 2	1	single annotated transcript	6	in:1-52; TM1:53-73; out:74-76; TM2:77-97; in:98-103; TM3:104-120; out:121-129; TM4:130-146; in:147-158; TM5:159-174; out:175-187; TM6:188-205; CHD(in):206-455	XP_057483129.1
AeALMT13	Actinidia eriantha	Ae	gene-LOC130770220	XP_057483564.1	464	533.5	82	7	NC_080160.1:12649121-12652940:+	OG0002701	Subfamily 2	1	single annotated transcript	6	in:1-57; TM1:58-73; out:74-83; TM2:84-95; in:96-105; TM3:106-123; out:124-136; TM4:137-153; in:154-165; TM5:166-181; out:182-194; TM6:195-212; CHD(in):213-464	XP_057483564.1
AeALMT14	Actinidia eriantha	Ae	gene-LOC130770560	XP_057484025.1	420	415.3	78.3	6	NC_080160.1:4605797-4609971:-	OG0008930	Subfamily 5	1	single annotated transcript	6	in:1-48; TM1:49-64; out:65-74; TM2:75-95; in:96-100; TM3:101-118; out:119-126; TM4:127-147; in:148-156; TM5:157-173; out:174-185; TM6:186-203; CHD(in):204-420	XP_057484025.1
AeALMT15	Actinidia eriantha	Ae	gene-LOC130772522	XP_057486393.1	568	612.3	100	4	NC_080161.1:10714979-10721676:+	OG0001431	Subfamily 1	1	single annotated transcript	6	in:1-81; TM1:82-97; out:98-108; TM2:109-119; in:120-129; TM3:130-150; out:151-159; TM4:160-176; in:177-188; TM5:189-203; out:204-213; TM6:214-234; CHD(in):235-568	XP_057486393.1
AeALMT16	Actinidia eriantha	Ae	gene-LOC130781450	XP_057496637.1	488	503.8	82.8	6	NC_080139.1:4255394-4257740:-	OG0001688	Subfamily 3	1	single annotated transcript	6	in:1-71; TM1:72-87; out:88-98; TM2:99-108; in:109-119; TM3:120-141; out:142-150; TM4:151-166; in:167-179; TM5:180-195; out:196-208; TM6:209-227; CHD(in):228-488	XP_057496637.1
AeALMT17	Actinidia eriantha	Ae	gene-LOC130782443	XP_057497741.1	484	517	82.8	5	NC_080140.1:1056839-1060914:+	OG0002701	Subfamily 2	1	single annotated transcript	6	in:1-53; TM1:54-69; out:70-80; TM2:81-90; in:91-101; TM3:102-123; out:124-132; TM4:133-149; in:150-162; TM5:163-175; out:176-190; TM6:191-208; CHD(in):209-484	XP_057497741.1
AeALMT18	Actinidia eriantha	Ae	gene-LOC130789120	XP_057505826.1	500	509.8	81.1	5	NC_080144.1:7743451-7750076:+	OG0002701	Subfamily 2	1	single annotated transcript	6	in:1-72; TM1:73-88; out:89-99; TM2:100-110; in:111-121; TM3:122-142; out:143-151; TM4:152-168; in:169-180; TM5:181-196; out:197-209; TM6:210-227; CHD(in):228-500	XP_057505826.1
AeALMT19	Actinidia eriantha	Ae	gene-LOC130791876	XP_057509178.1	416	416.5	78.1	6	NC_080145.1:18833968-18835908:+	OG0008930	Subfamily 5	1	single annotated transcript	6	in:1-51; TM1:52-72; out:73-75; TM2:76-96; in:97-101; TM3:102-119; out:120-128; TM4:129-145; in:146-157; TM5:158-174; out:175-186; TM6:187-205; CHD(in):206-416	XP_057509178.1
AeALMT20	Actinidia eriantha	Ae	gene-LOC130792634	XP_057510152.1	492	516	83.7	7	NC_080146.1:3554787-3557602:-	OG0001688	Subfamily 3	1	single annotated transcript	6	in:1-60; TM1:61-76; out:77-87; TM2:88-98; in:99-108; TM3:109-129; out:130-139; TM4:140-155; in:156-168; TM5:169-184; out:185-197; TM6:198-215; CHD(in):216-492	XP_057510152.1
AeALMT21	Actinidia eriantha	Ae	gene-LOC130793329	XP_057510948.1	543	573.6	100	5	NC_080146.1:9479232-9486524:-	OG0006223	Subfamily 4	1	single annotated transcript	6	in:1-62; TM1:63-78; out:79-88; TM2:89-109; in:110-110; TM3:111-131; out:132-141; TM4:142-158; in:159-169; TM5:170-185; out:186-199; TM6:200-217; CHD(in):218-543	XP_057510948.1
AeALMT22	Actinidia eriantha	Ae	gene-LOC130793531	XP_057511237.1	538	558.9	100	7	NC_080146.1:4657254-4661311:-	OG0012384	Subfamily 6	1	single annotated transcript	6	in:1-58; TM1:59-74; out:75-84; TM2:85-96; in:97-106; TM3:107-127; out:128-137; TM4:138-154; in:155-165; TM5:166-181; out:182-194; TM6:195-213; CHD(in):214-538	XP_057511237.1
AeALMT23	Actinidia eriantha	Ae	gene-LOC130794604	XP_057512530.1	482	501.1	81.7	5	NC_080147.1:10265016-10267935:-	OG0002701	Subfamily 2	1	single annotated transcript	6	in:1-53; TM1:54-69; out:70-80; TM2:81-91; in:92-102; TM3:103-123; out:124-132; TM4:133-149; in:150-161; TM5:162-177; out:178-190; TM6:191-208; CHD(in):209-482	XP_057512530.1
AtALMT15	Arabidopsis thaliana	At	gene-AT5G46610	NP_199473.1	543	651	100	6	NC_003076.8:18912667-18915779:-	OG0006223	Subfamily 4	3	2 additional isoform(s) at locus excluded (see Table S2b)	6	in:1-55; TM1:56-76; out:77-79; TM2:80-95; in:96-105; TM3:106-123; out:124-128; TM4:129-149; in:150-161; TM5:162-175; out:176-190; TM6:191-209; CHD(in):210-543	AT5G46610
AtALMT3	Arabidopsis thaliana	At	gene-AT4G00910	NP_001319836.1	485	559.1	86	7	NC_003075.7:387388-391441:-	OG0001688	Subfamily 3	1	single annotated transcript	6	in:1-70; TM1:71-86; out:87-97; TM2:98-108; in:109-118; TM3:119-139; out:140-147; TM4:148-163; in:164-177; TM5:178-193; out:194-206; TM6:207-224; CHD(in):225-485	AT4G00910
AtALMT11	Arabidopsis thaliana	At	gene-AT2G27240	NP_180292.1	506	522	81.5	6	NC_003071.7:11659579-11662408:+	OG0002701	Subfamily 2	2	1 additional isoform(s) at locus excluded (see Table S2b)	6	in:1-25; TM1:26-46; out:47-51; TM2:52-72; in:73-77; TM3:78-95; out:96-104; TM4:105-121; in:122-134; TM5:135-147; out:148-162; TM6:163-180; CHD(in):181-506	AT2G27240
AtALMT5	Arabidopsis thaliana	At	gene-AT2G17470	NP_001325206.1	560	671.7	99.8	6	NC_003071.7:7584390-7588127:-	OG0021764	minor	1	single annotated transcript	6	in:1-62; TM1:63-81; out:82-92; TM2:93-102; in:103-113; TM3:114-134; out:135-143; TM4:144-157; in:158-172; TM5:173-185; out:186-200; TM6:201-219; CHD(in):220-560	AT2G17470
AtALMT6	Arabidopsis thaliana	At	gene-AT3G11680	NP_001327288.1	490	541.9	82	5	NC_003074.8:3686773-3689405:-	OG0002701	Subfamily 2	1	single annotated transcript	6	in:1-50; TM1:51-66; out:67-76; TM2:77-88; in:89-102; TM3:103-123; out:124-129; TM4:130-146; in:147-158; TM5:159-174; out:175-187; TM6:188-205; CHD(in):206-490	AT3G11680
AtALMT7	Arabidopsis thaliana	At	gene-AT1G08430	NP_172319.1	493	497.6	81.5	4	NC_003070.9:2658602-2661310:+	OG0002701	Subfamily 2	1	single annotated transcript	6	in:1-25; TM1:26-41; out:42-54; TM2:55-66; in:67-76; TM3:77-98; out:99-107; TM4:108-124; in:125-136; TM5:137-152; out:153-165; TM6:166-183; CHD(in):184-493	AT1G08430
AtALMT8	Arabidopsis thaliana	At	gene-AT1G08440	NP_172320.1	501	524.3	81.5	6	NC_003070.9:2662967-2665584:+	OG0002701	Subfamily 2	1	single annotated transcript	6	in:1-24; TM1:25-45; out:46-47; TM2:48-68; in:69-77; TM3:78-95; out:96-104; TM4:105-121; in:122-133; TM5:134-149; out:150-162; TM6:163-180; CHD(in):181-501	AT1G08440
AtALMT9	Arabidopsis thaliana	At	gene-AT1G18420	NP_173278.1	581	657.4	100	5	NC_003070.9:6343330-6345689:+	OG0021656	minor	1	single annotated transcript	6	in:1-95; TM1:96-111; out:112-122; TM2:123-133; in:134-143; TM3:144-164; out:165-173; TM4:174-190; in:191-202; TM5:203-217; out:218-230; TM6:231-248; CHD(in):249-581	AT1G18420
AtALMT10	Arabidopsis thaliana	At	gene-AT1G25480	NP_173919.1	548	680	99.8	5	NC_003070.9:8948232-8951031:+	OG0001431	Subfamily 1	1	single annotated transcript	6	in:1-69; TM1:70-87; out:88-98; TM2:99-109; in:110-119; TM3:120-140; out:141-149; TM4:150-166; in:167-177; TM5:178-193; out:194-206; TM6:207-225; CHD(in):226-548	AT1G25480
AtALMT12	Arabidopsis thaliana	At	gene-AT3G18440	NP_188473.1	598	667.3	100	6	NC_003074.8:6328027-6330816:+	OG0001431	Subfamily 1	1	single annotated transcript	6	in:1-87; TM1:88-107; out:108-113; TM2:114-134; in:135-143; TM3:144-161; out:162-169; TM4:170-186; in:187-197; TM5:198-214; out:215-223; TM6:224-244; CHD(in):245-598	AT3G18440
AtALMT13	Arabidopsis thaliana	At	gene-AT4G17970	NP_193531.1	560	654.4	100	7	NC_003075.7:9975365-9978023:+	OG0006223	Subfamily 4	1	single annotated transcript	6	in:1-50; TM1:51-71; out:72-73; TM2:74-94; in:95-103; TM3:104-121; out:122-126; TM4:127-147; in:148-159; TM5:160-176; out:177-188; TM6:189-206; CHD(in):207-560	AT4G17970
AtALMT14	Arabidopsis thaliana	At	gene-AT5G46600	NP_199472.1	539	643.4	100	6	NC_003076.8:18907639-18910838:-	OG0006223	Subfamily 4	1	single annotated transcript	6	in:1-53; TM1:54-70; out:71-72; TM2:73-92; in:93-106; TM3:107-124; out:125-129; TM4:130-150; in:151-161; TM5:162-177; out:178-191; TM6:192-209; CHD(in):210-539	AT5G46600
AtALMT16	Arabidopsis thaliana	At	gene-AT1G68600	NP_564935.1	537	643.9	99.8	6	NC_003070.9:25759736-25762982:+	OG0001431	Subfamily 1	1	single annotated transcript	6	in:1-58; TM1:59-76; out:77-87; TM2:88-97; in:98-108; TM3:109-129; out:130-138; TM4:139-155; in:156-166; TM5:167-180; out:181-195; TM6:196-213; CHD(in):214-537	AT1G68600
CsALMT1	Camellia sinensis	Cs	gene-LOC114270688	XP_028068065.2	489	516.8	81.5	6	NC_138972.1:83229603-83234415:+	OG0002701	Subfamily 2	1	single annotated transcript	6	in:1-49; TM1:50-65; out:66-76; TM2:77-87; in:88-98; TM3:99-119; out:120-128; TM4:129-145; in:146-157; TM5:158-173; out:174-186; TM6:187-204; CHD(in):205-489	XP_028068065.2
CsALMT2	Camellia sinensis	Cs	gene-LOC114272794	XP_028070300.2	555	523	84.9	6	NC_138962.1:226513159-226516483:+	OG0001688	Subfamily 3	1	single annotated transcript	6	in:1-136; TM1:137-152; out:153-163; TM2:164-174; in:175-185; TM3:186-206; out:207-215; TM4:216-232; in:233-244; TM5:245-260; out:261-273; TM6:274-291; CHD(in):292-555	XP_028070300.2
CsALMT3	Camellia sinensis	Cs	gene-LOC114280099	XP_028078238.2	537	556.4	100	7	NC_138973.1:76694828-76703219:+	OG0012384	Subfamily 6	1	single annotated transcript	6	in:1-58; TM1:59-74; out:75-84; TM2:85-96; in:97-106; TM3:107-127; out:128-137; TM4:138-154; in:155-165; TM5:166-181; out:182-191; TM6:192-212; CHD(in):213-537	XP_028078238.2
CsALMT4	Camellia sinensis	Cs	gene-LOC114282105	XP_028080560.2	590	618.6	100	3	NC_138975.1:132853271-132858965:-	OG0001431	Subfamily 1	1	single annotated transcript	6	in:1-87; TM1:88-106; out:107-118; TM2:119-129; in:130-139; TM3:140-160; out:161-169; TM4:170-186; in:187-197; TM5:198-213; out:214-226; TM6:227-244; CHD(in):245-590	XP_028080560.2
CsALMT5	Camellia sinensis	Cs	gene-LOC114284779	XP_028083526.2	539	576.8	100	6	NC_138973.1:45910540-45915350:+	OG0006223	Subfamily 4	1	single annotated transcript	6	in:1-62; TM1:63-78; out:79-89; TM2:90-100; in:101-110; TM3:111-131; out:132-141; TM4:142-158; in:159-171; TM5:172-184; out:185-199; TM6:200-217; CHD(in):218-539	XP_028083526.2
CsALMT6	Camellia sinensis	Cs	gene-LOC114286025	XP_028084915.1	586	613.7	99.8	6	NC_138970.1:153843576-153848601:+	OG0001431	Subfamily 1	1	single annotated transcript	6	in:1-78; TM1:79-97; out:98-108; TM2:109-118; in:119-129; TM3:130-150; out:151-159; TM4:160-176; in:177-188; TM5:189-203; out:204-216; TM6:217-234; CHD(in):235-586	XP_028084915.1
CsALMT7	Camellia sinensis	Cs	gene-LOC114303803	XP_028104754.1	487	519.4	84.1	6	NC_138973.1:86195790-86198123:+	OG0001688	Subfamily 3	1	single annotated transcript	6	in:1-60; TM1:61-76; out:77-87; TM2:88-98; in:99-108; TM3:109-130; out:131-139; TM4:140-155; in:156-168; TM5:169-184; out:185-197; TM6:198-215; CHD(in):216-487	XP_028104754.1
CsALMT8	Camellia sinensis	Cs	gene-LOC114306595	XP_028107667.2	482	406.1	77.3	6	NC_138972.1:111220644-111225740:+	OG0008930	Subfamily 5	1	single annotated transcript	6	in:1-108; TM1:109-124; out:125-136; TM2:137-148; in:149-158; TM3:159-179; out:180-189; TM4:190-206; in:207-218; TM5:219-234; out:235-247; TM6:248-265; CHD(in):266-482	XP_028107667.2
CsALMT9	Camellia sinensis	Cs	gene-LOC114308450	XP_028109838.2	521	574.6	100	6	NC_138971.1:153902734-153910348:+	OG0006223	Subfamily 4	1	single annotated transcript	6	in:1-52; TM1:53-73; out:74-79; TM2:80-100; in:101-105; TM3:106-123; out:124-128; TM4:129-149; in:150-161; TM5:162-178; out:179-190; TM6:191-208; CHD(in):209-521	XP_028109838.2
CsALMT10	Camellia sinensis	Cs	gene-LOC114309349	XP_028110859.2	467	503	81.3	6	NW_028128987.1:19385573-19391598:+	OG0002701	Subfamily 2	1	single annotated transcript	6	in:1-56; TM1:57-70; out:71-83; TM2:84-94; in:95-104; TM3:105-126; out:127-135; TM4:136-152; in:153-164; TM5:165-180; out:181-193; TM6:194-211; CHD(in):212-467	XP_028110859.2
CsALMT11	Camellia sinensis	Cs	gene-LOC114309350	XP_028110861.1	466	494.1	81.7	6	NC_138974.1:10250788-10255181:-	OG0002701	Subfamily 2	1	single annotated transcript	6	in:1-51; TM1:52-67; out:68-77; TM2:78-89; in:90-99; TM3:100-117; out:118-130; TM4:131-147; in:148-159; TM5:160-175; out:176-188; TM6:189-206; CHD(in):207-466	XP_028110861.1
CsALMT12	Camellia sinensis	Cs	gene-LOC114314643	XP_028116915.2	495	507.3	84.7	6	NC_138965.1:136795311-136799087:+	OG0001688	Subfamily 3	1	single annotated transcript	6	in:1-67; TM1:68-83; out:84-94; TM2:95-105; in:106-116; TM3:117-137; out:138-146; TM4:147-163; in:164-175; TM5:176-191; out:192-204; TM6:205-222; CHD(in):223-495	XP_028116915.2
CsALMT13	Camellia sinensis	Cs	gene-LOC114316580	XP_028119061.1	574	621.4	99.8	7	NC_138961.1:141639705-141646153:-	OG0001431	Subfamily 1	3	2 additional isoform(s) at locus excluded (see Table S2b)	6	in:1-72; TM1:73-91; out:92-102; TM2:103-112; in:113-123; TM3:124-144; out:145-153; TM4:154-170; in:171-182; TM5:183-195; out:196-208; TM6:209-226; CHD(in):227-574	XP_028119061.1
CsALMT16	Camellia sinensis	Cs	gene-LOC114309331	XP_082760673.1	458	517.5	81.3	7	NC_138974.1:10509752-10514057:-	OG0002701	Subfamily 2	1	single annotated transcript	6	in:1-53; TM1:54-69; out:70-79; TM2:80-91; in:92-101; TM3:102-123; out:124-132; TM4:133-149; in:150-161; TM5:162-177; out:178-190; TM6:191-208; CHD(in):209-458	XP_082760673.1
CsALMT17	Camellia sinensis	Cs	gene-LOC114286837	XP_082761533.1	418	420.5	80.5	6	NC_138974.1:32442456-32444919:-	OG0008930	Subfamily 5	1	single annotated transcript	6	in:1-50; TM1:51-71; out:72-74; TM2:75-95; in:96-100; TM3:101-118; out:119-127; TM4:128-144; in:145-156; TM5:157-173; out:174-185; TM6:186-203; CHD(in):204-418	XP_082761533.1
MdALMT1	Malus domestica	Md	gene-LOC103401664	XP_008338598.2	485	476.8	81.1	6	NC_091671.1:19079223-19082224:+	OG0002701	Subfamily 2	1	single annotated transcript	6	in:1-51; TM1:52-67; out:68-77; TM2:78-98; in:99-103; TM3:104-121; out:122-130; TM4:131-147; in:148-159; TM5:160-175; out:176-188; TM6:189-206; CHD(in):207-485	XP_008338598.2
MdALMT2	Malus domestica	Md	gene-LOC103402712	XP_008339686.4	508	580.1	87.7	6	NC_091676.1:3052788-3055184:+	OG0001431	Subfamily 1	1	single annotated transcript	6	in:1-55; TM1:56-75; out:76-81; TM2:82-97; in:98-111; TM3:112-132; out:133-137; TM4:138-154; in:155-165; TM5:166-181; out:182-194; TM6:195-212; CHD(in):213-508	XP_008339686.4
MdALMT3	Malus domestica	Md	gene-LOC103404035	XP_008341114.2	532	579.4	100	5	NC_091676.1:35882941-35885793:+	OG0006223	Subfamily 4	1	single annotated transcript	6	in:1-59; TM1:60-76; out:77-86; TM2:87-107; in:108-112; TM3:113-130; out:131-135; TM4:136-156; in:157-168; TM5:169-182; out:183-197; TM6:198-215; CHD(in):216-532	XP_008341114.2
MdALMT4	Malus domestica	Md	gene-LOC103407206	XP_008344380.3	476	491.9	81.1	6	NC_091663.1:17239901-17242416:+	OG0002701	Subfamily 2	1	single annotated transcript	6	in:1-44; TM1:45-60; out:61-70; TM2:71-82; in:83-92; TM3:93-110; out:111-123; TM4:124-140; in:141-152; TM5:153-168; out:169-181; TM6:182-199; CHD(in):200-476	XP_008344380.3
MdALMT5	Malus domestica	Md	gene-LOC103408007	XP_008345100.2	493	511	82.2	8	NC_091672.1:4271084-4273841:-	OG0002701	Subfamily 2	1	single annotated transcript	6	in:1-56; TM1:57-72; out:73-82; TM2:83-94; in:95-104; TM3:105-126; out:127-135; TM4:136-152; in:153-164; TM5:165-180; out:181-193; TM6:194-211; CHD(in):212-493	XP_008345100.2
MdALMT6	Malus domestica	Md	gene-LOC103413384	XP_008350071.2	430	401.1	77.1	7	NC_091671.1:38912378-38914983:+	OG0008930	Subfamily 5	1	single annotated transcript	6	in:1-59; TM1:60-80; out:81-83; TM2:84-104; in:105-109; TM3:110-127; out:128-137; TM4:138-158; in:159-167; TM5:168-184; out:185-196; TM6:197-215; CHD(in):216-430	XP_008350071.2
MdALMT7	Malus domestica	Md	gene-LOC103414246	XP_008350864.3	610	610.6	99.8	5	NC_091673.1:2822598-2826087:+	OG0001431	Subfamily 1	1	single annotated transcript	6	in:1-123; TM1:124-139; out:140-150; TM2:151-160; in:161-171; TM3:172-192; out:193-201; TM4:202-218; in:219-229; TM5:230-243; out:244-256; TM6:257-274; CHD(in):275-610	XP_008350864.3
MdALMT8	Malus domestica	Md	gene-LOC103423755	XP_008360056.2	521	583.5	87.5	6	NC_091673.1:2814458-2816818:+	OG0001431	Subfamily 1	1	single annotated transcript	6	in:1-55; TM1:56-75; out:76-81; TM2:82-97; in:98-111; TM3:112-132; out:133-137; TM4:138-154; in:155-165; TM5:166-181; out:182-194; TM6:195-212; CHD(in):213-521	XP_008360056.2
MdALMT9	Malus domestica	Md	gene-LOC103424311	XP_008360621.3	494	505.8	82.2	7	NC_091674.1:3891232-3893445:-	OG0002701	Subfamily 2	1	single annotated transcript	6	in:1-56; TM1:57-72; out:73-82; TM2:83-93; in:94-104; TM3:105-122; out:123-135; TM4:136-151; in:152-164; TM5:165-178; out:179-193; TM6:194-211; CHD(in):212-494	XP_008360621.3
MdALMT10	Malus domestica	Md	gene-LOC103425253	XP_008361562.1	484	484.2	80.7	6	NC_091663.1:17416075-17419002:+	OG0002701	Subfamily 2	1	single annotated transcript	6	in:1-53; TM1:54-69; out:70-79; TM2:80-100; in:101-105; TM3:106-123; out:124-132; TM4:133-149; in:150-161; TM5:162-177; out:178-190; TM6:191-208; CHD(in):209-484	XP_008361562.1
MdALMT11	Malus domestica	Md	gene-LOC103425265	XP_008361572.2	474	524.2	81.3	5	NC_091663.1:17473547-17476580:-	OG0002701	Subfamily 2	1	single annotated transcript	6	in:1-51; TM1:52-65; out:66-77; TM2:78-89; in:90-99; TM3:100-121; out:122-130; TM4:131-147; in:148-159; TM5:160-175; out:176-188; TM6:189-206; CHD(in):207-474	XP_008361572.2
MdALMT12	Malus domestica	Md	gene-LOC103425429	XP_008361730.3	484	550.8	86.2	7	NC_091676.1:3063480-3066776:+	OG0001431	Subfamily 1	2	1 additional isoform(s) at locus excluded (see Table S2b)	6	in:1-78; TM1:79-97; out:98-107; TM2:108-118; in:119-129; TM3:130-150; out:151-159; TM4:160-176; in:177-187; TM5:188-201; out:202-211; TM6:212-232; CHD(in):233-484	XP_008361730.3
MdALMT13	Malus domestica	Md	gene-LOC103427425	XP_008363698.4	423	408.5	80	4	NC_091663.1:35433285-35435947:+	OG0008930	Subfamily 5	1	single annotated transcript	6	in:1-47; TM1:48-63; out:64-69; TM2:70-85; in:86-95; TM3:96-116; out:117-128; TM4:129-145; in:146-157; TM5:158-171; out:172-186; TM6:187-205; CHD(in):206-423	XP_008363698.4
MdALMT14	Malus domestica	Md	gene-LOC103431220	XP_008367579.2	597	631.2	99.8	5	NC_091674.1:29806242-29810196:-	OG0001431	Subfamily 1	2	1 additional isoform(s) at locus excluded (see Table S2b)	6	in:1-80; TM1:81-98; out:99-110; TM2:111-120; in:121-131; TM3:132-152; out:153-161; TM4:162-178; in:179-190; TM5:191-205; out:206-218; TM6:219-236; CHD(in):237-597	XP_008367579.2
MdALMT15	Malus domestica	Md	gene-LOC103436879	XP_008373555.3	532	575.9	100	5	NC_091666.1:3955967-3958862:-	OG0006223	Subfamily 4	1	single annotated transcript	6	in:1-59; TM1:60-80; out:81-82; TM2:83-103; in:104-112; TM3:113-130; out:131-135; TM4:136-156; in:157-168; TM5:169-182; out:183-197; TM6:198-216; CHD(in):217-532	XP_008373555.3
MdALMT16	Malus domestica	Md	gene-LOC103437988	XP_008374744.1	602	634.5	99.8	5	NC_091666.1:33425230-33429115:-	OG0001431	Subfamily 1	1	single annotated transcript	6	in:1-84; TM1:85-102; out:103-114; TM2:115-124; in:125-135; TM3:136-156; out:157-165; TM4:166-182; in:183-194; TM5:195-209; out:210-222; TM6:223-240; CHD(in):241-602	XP_008374744.1
MdALMT17	Malus domestica	Md	gene-LOC103449014	XP_008386509.1	433	402.1	76.6	5	NC_091671.1:38891742-38894194:+	OG0008930	Subfamily 5	1	single annotated transcript	6	in:1-59; TM1:60-80; out:81-83; TM2:84-104; in:105-109; TM3:110-127; out:128-138; TM4:139-155; in:156-167; TM5:168-184; out:185-196; TM6:197-215; CHD(in):216-433	XP_008386509.1
MdALMT18	Malus domestica	Md	gene-LOC103452575	XP_008390303.4	497	508.9	85.4	7	NC_091674.1:20983320-20985774:+	OG0001688	Subfamily 3	1	single annotated transcript	6	in:1-73; TM1:74-89; out:90-100; TM2:101-111; in:112-121; TM3:122-142; out:143-152; TM4:153-168; in:169-181; TM5:182-197; out:198-210; TM6:211-228; CHD(in):229-497	XP_008390303.4
MdALMT20	Malus domestica	Md	gene-LOC103405726	XP_017187244.1	549	538.6	100	7	NC_091666.1:21888603-21893047:+	OG0012384	Subfamily 6	1	single annotated transcript	6	in:1-67; TM1:68-83; out:84-93; TM2:94-105; in:106-115; TM3:116-136; out:137-146; TM4:147-163; in:164-175; TM5:176-191; out:192-205; TM6:206-223; CHD(in):224-549	XP_017187244.1
MdALMT21	Malus domestica	Md	gene-LOC103437404	XP_017188365.3	488	506.8	88.1	7	NC_091666.1:24297066-24299578:+	OG0001688	Subfamily 3	1	single annotated transcript	6	in:1-63; TM1:64-79; out:80-90; TM2:91-101; in:102-111; TM3:112-132; out:133-142; TM4:143-159; in:160-171; TM5:172-187; out:188-200; TM6:201-219; CHD(in):220-488	XP_017188365.3
MdALMT22	Malus domestica	Md	gene-LOC103414530	XP_028948087.2	496	488.5	87.3	7	NC_091674.1:21003310-21005716:+	OG0001688	Subfamily 3	1	single annotated transcript	6	in:1-73; TM1:74-89; out:90-99; TM2:100-111; in:112-121; TM3:122-142; out:143-152; TM4:153-168; in:169-181; TM5:182-197; out:198-210; TM6:211-228; CHD(in):229-496	XP_028948087.2
MdALMT23	Malus domestica	Md	gene-LOC114821055	XP_028948673.1	546	538.9	100	7	NC_091674.1:18702041-18706178:+	OG0012384	Subfamily 6	1	single annotated transcript	6	in:1-62; TM1:63-78; out:79-88; TM2:89-100; in:101-110; TM3:111-131; out:132-141; TM4:142-158; in:159-170; TM5:171-186; out:187-200; TM6:201-218; CHD(in):219-546	XP_028948673.1
MdALMT24	Malus domestica	Md	gene-LOC103420662	XP_070664908.1	472	497.1	81.5	5	NC_091671.1:18775414-18777765:+	OG0002701	Subfamily 2	1	single annotated transcript	6	in:1-44; TM1:45-60; out:61-71; TM2:72-82; in:83-92; TM3:93-110; out:111-123; TM4:124-140; in:141-152; TM5:153-168; out:169-181; TM6:182-199; CHD(in):200-472	XP_070664908.1
MdALMT26	Malus domestica	Md	gene-LOC103439405	XP_070681829.1	497	416.4	82.2	6	NC_091667.1:22552991-22556274:+	OG0034968	minor	1	single annotated transcript	6	in:1-73; TM1:74-89; out:90-103; TM2:104-113; in:114-128; TM3:129-146; out:147-154; TM4:155-168; in:169-173; TM5:174-183; out:184-198; TM6:199-216; CHD(in):217-497	XP_070681829.1
RsALMT1	Rhododendron simsii	Rs	gene-RHSIM_Rhsim09G0110200	KAF7131711.1	663	591.8	99.8	5	CM024961.1:22441093-22447157:+	OG0001431	Subfamily 1	1	single annotated transcript	6	in:1-78; TM1:79-98; out:99-104; TM2:105-125; in:126-134; TM3:135-152; out:153-159; TM4:160-176; in:177-187; TM5:188-201; out:202-216; TM6:217-234; CHD(in):235-663	KAF7131711.1
RsALMT2	Rhododendron simsii	Rs	gene-RHSIM_Rhsim08G0135400	KAF7134348.1	573	616	100	5	CM024960.1:18736951-18744637:+	OG0001431	Subfamily 1	1	single annotated transcript	6	in:1-81; TM1:82-100; out:101-111; TM2:112-121; in:122-132; TM3:133-153; out:154-162; TM4:163-179; in:180-191; TM5:192-206; out:207-216; TM6:217-237; CHD(in):238-573	KAF7134348.1
RsALMT3	Rhododendron simsii	Rs	gene-RHSIM_Rhsim07G0042600	KAF7137314.1	510	356	74.1	4	CM024959.1:4620165-4625407:-	OG0006223	Subfamily 4	1	single annotated transcript	4	in:1-98; TM1:99-116; out:117-121; TM2:122-142; in:143-154; TM3:155-168; out:169-183; TM4:184-201; in:202-510	KAF7137314.1
RsALMT4	Rhododendron simsii	Rs	gene-RHSIM_Rhsim07G0002500	KAF7139285.1	458	490.7	83.2	4	CM024959.1:301135-303305:-	OG0001688	Subfamily 3	1	single annotated transcript	6	in:1-43; TM1:44-59; out:60-69; TM2:70-90; in:91-95; TM3:96-113; out:114-122; TM4:123-139; in:140-151; TM5:152-167; out:168-180; TM6:181-198; CHD(in):199-458	KAF7139285.1
RsALMT5	Rhododendron simsii	Rs	gene-RHSIM_Rhsim03G0064400	KAF7146936.1	482	515.2	82.2	5	CM024955.1:10722621-10725427:+	OG0002701	Subfamily 2	1	single annotated transcript	6	in:1-53; TM1:54-69; out:70-79; TM2:80-95; in:96-105; TM3:106-126; out:127-132; TM4:133-149; in:150-161; TM5:162-178; out:179-190; TM6:191-208; CHD(in):209-482	KAF7146936.1
RsALMT6	Rhododendron simsii	Rs	gene-RHSIM_Rhsim03G0064300	KAF7147369.1	440	509.1	82.2	5	CM024955.1:10710585-10713857:+	OG0002701	Subfamily 2	1	single annotated transcript	6	in:1-53; TM1:54-69; out:70-79; TM2:80-100; in:101-105; TM3:106-126; out:127-132; TM4:133-149; in:150-161; TM5:162-177; out:178-190; TM6:191-208; CHD(in):209-440	KAF7147369.1
RsALMT7	Rhododendron simsii	Rs	gene-RHSIM_Rhsim03G0219400	KAF7149174.1	568	476.6	86.4	3	CM024955.1:34159403-34163759:-	OG0001431	Subfamily 1	1	single annotated transcript	4	in:1-71; TM1:72-87; out:88-98; TM2:99-108; in:109-123; TM3:124-141; out:142-149; TM4:150-159; in:160-568	KAF7149174.1
RsALMT8	Rhododendron simsii	Rs	gene-RHSIM_Rhsim02G0250600	KAF7150614.1	497	507.9	86	7	CM024954.1:44235188-44237899:+	OG0001688	Subfamily 3	1	single annotated transcript	6	in:1-66; TM1:67-82; out:83-93; TM2:94-104; in:105-114; TM3:115-136; out:137-145; TM4:146-162; in:163-174; TM5:175-190; out:191-203; TM6:204-221; CHD(in):222-497	KAF7150614.1
RsALMT9	Rhododendron simsii	Rs	gene-RHSIM_Rhsim02G0237100	KAF7150813.1	539	508.1	100	6	CM024954.1:42190054-42195083:+	OG0012384	Subfamily 6	1	single annotated transcript	6	in:1-54; TM1:55-74; out:75-75; TM2:76-96; in:97-110; TM3:111-128; out:129-133; TM4:134-154; in:155-165; TM5:166-179; out:180-198; TM6:199-217; CHD(in):218-539	KAF7150813.1
RsALMT10	Rhododendron simsii	Rs	gene-RHSIM_Rhsim01G0175400	KAF7152173.1	487	520.2	85.4	7	CM024953.1:33861196-33864154:+	OG0001688	Subfamily 3	1	single annotated transcript	6	in:1-66; TM1:67-82; out:83-93; TM2:94-104; in:105-115; TM3:116-136; out:137-145; TM4:146-162; in:163-174; TM5:175-190; out:191-203; TM6:204-221; CHD(in):222-487	KAF7152173.1
RsALMT11	Rhododendron simsii	Rs	gene-RHSIM_Rhsim01G0275100	KAF7153641.1	420	404	77.1	7	CM024953.1:45967275-45969975:+	OG0008930	Subfamily 5	1	single annotated transcript	6	in:1-48; TM1:49-64; out:65-70; TM2:71-91; in:92-100; TM3:101-118; out:119-127; TM4:128-148; in:149-156; TM5:157-170; out:171-185; TM6:186-203; CHD(in):204-420	KAF7153641.1
VcALMT1	Vaccinium corymbosum	Vc	VaccDscaff13-snap-gene-205.30	VaccDscaff13-snap-gene-205.30-mRNA-1	574	605.9	100	5	VaccDscaff13:20484583-20492325:+	OG0001431	Subfamily 1	1	single annotated transcript	6	in:1-84; TM1:85-100; out:101-111; TM2:112-121; in:122-132; TM3:133-153; out:154-162; TM4:163-179; in:180-191; TM5:192-206; out:207-216; TM6:217-237; CHD(in):238-574	VaccDscaff13-snap-gene-205.30-mRNA-1
VcALMT2	Vaccinium corymbosum	Vc	VaccDscaff20-processed-gene-339.3	VaccDscaff20-processed-gene-339.3-mRNA-1	612	546.8	100	6	VaccDscaff20:33922775-33928112:+	OG0012384	Subfamily 6	1	single annotated transcript	6	in:1-54; TM1:55-73; out:74-83; TM2:84-95; in:96-105; TM3:106-126; out:127-136; TM4:137-153; in:154-165; TM5:166-178; out:179-193; TM6:194-212; CHD(in):213-612	VaccDscaff20-processed-gene-339.3-mRNA-1
VcALMT3	Vaccinium corymbosum	Vc	VaccDscaff20-snap-gene-123.32	VaccDscaff20-snap-gene-123.32-mRNA-1	576	604.4	99.8	5	VaccDscaff20:12376113-12382168:-	OG0001431	Subfamily 1	1	single annotated transcript	6	in:1-77; TM1:78-97; out:98-103; TM2:104-124; in:125-133; TM3:134-151; out:152-158; TM4:159-175; in:176-186; TM5:187-200; out:201-215; TM6:216-233; CHD(in):234-576	VaccDscaff20-snap-gene-123.32-mRNA-1
VcALMT4	Vaccinium corymbosum	Vc	VaccDscaff22-augustus-gene-3.23	VaccDscaff22-augustus-gene-3.23-mRNA-1	461	494.1	84.5	6	VaccDscaff22:313805-316011:-	OG0001688	Subfamily 3	1	single annotated transcript	6	in:1-43; TM1:44-59; out:60-65; TM2:66-86; in:87-95; TM3:96-113; out:114-122; TM4:123-139; in:140-151; TM5:152-167; out:168-180; TM6:181-198; CHD(in):199-461	VaccDscaff22-augustus-gene-3.23-mRNA-1
VcALMT5	Vaccinium corymbosum	Vc	VaccDscaff22-snap-gene-63.37	VaccDscaff22-snap-gene-63.37-mRNA-1	503	448	90.4	5	VaccDscaff22:6298147-6303406:-	OG0006223	Subfamily 4	1	single annotated transcript	6	in:1-44; TM1:45-60; out:61-72; TM2:73-83; in:84-93; TM3:94-114; out:115-124; TM4:125-141; in:142-153; TM5:154-167; out:168-182; TM6:183-200; CHD(in):201-503	VaccDscaff22-snap-gene-63.37-mRNA-1
VcALMT6	Vaccinium corymbosum	Vc	VaccDscaff25-augustus-gene-50.33	VaccDscaff25-augustus-gene-50.33-mRNA-1	555	559	99.8	6	VaccDscaff25:5079689-5084807:+	OG0006223	Subfamily 4	1	single annotated transcript	6	in:1-64; TM1:65-85; out:86-87; TM2:88-108; in:109-117; TM3:118-135; out:136-140; TM4:141-161; in:162-173; TM5:174-190; out:191-202; TM6:203-221; CHD(in):222-555	VaccDscaff25-augustus-gene-50.33-mRNA-1
VcALMT7	Vaccinium corymbosum	Vc	VaccDscaff28-snap-gene-34.33	VaccDscaff28-snap-gene-34.33-mRNA-1	606	546.9	100	6	VaccDscaff28:3469962-3474859:-	OG0012384	Subfamily 6	1	single annotated transcript	6	in:1-122; TM1:123-138; out:139-148; TM2:149-160; in:161-170; TM3:171-191; out:192-201; TM4:202-218; in:219-229; TM5:230-245; out:246-258; TM6:259-277; CHD(in):278-606	VaccDscaff28-snap-gene-34.33-mRNA-1
VcALMT8	Vaccinium corymbosum	Vc	VaccDscaff28-snap-gene-4.47	VaccDscaff28-snap-gene-4.47-mRNA-1	901	501.9	88.1	8	VaccDscaff28:421940-434849:-	OG0001688	Subfamily 3	1	single annotated transcript	6	in:1-55; TM1:56-71; out:72-82; TM2:83-93; in:94-108; TM3:109-125; out:126-134; TM4:135-151; in:152-163; TM5:164-177; out:178-192; TM6:193-210; CHD(in):211-901	VaccDscaff28-snap-gene-4.47-mRNA-1
VcALMT9	Vaccinium corymbosum	Vc	VaccDscaff33-augustus-gene-295.32	VaccDscaff33-augustus-gene-295.32-mRNA-1	594	598.2	99.8	6	VaccDscaff33:29490155-29495052:-	OG0001431	Subfamily 1	1	single annotated transcript	6	in:1-72; TM1:73-91; out:92-102; TM2:103-112; in:113-140; TM3:141-161; out:162-170; TM4:171-187; in:188-199; TM5:200-212; out:213-225; TM6:226-243; CHD(in):244-594	VaccDscaff33-augustus-gene-295.32-mRNA-1
VcALMT10	Vaccinium corymbosum	Vc	VaccDscaff33-augustus-gene-72.29	VaccDscaff33-augustus-gene-72.29-mRNA-1	488	516.8	82.2	4	VaccDscaff33:7271644-7274967:-	OG0002701	Subfamily 2	1	single annotated transcript	6	in:1-54; TM1:55-70; out:71-80; TM2:81-101; in:102-106; TM3:107-127; out:128-133; TM4:134-150; in:151-162; TM5:163-178; out:179-191; TM6:192-209; CHD(in):210-488	VaccDscaff33-augustus-gene-72.29-mRNA-1
VcALMT11	Vaccinium corymbosum	Vc	VaccDscaff37-snap-gene-141.39	VaccDscaff37-snap-gene-141.39-mRNA-1	486	514.7	84.5	7	VaccDscaff37:14179650-14182741:-	OG0001688	Subfamily 3	1	single annotated transcript	6	in:1-65; TM1:66-81; out:82-92; TM2:93-103; in:104-114; TM3:115-135; out:136-144; TM4:145-161; in:162-173; TM5:174-189; out:190-202; TM6:203-220; CHD(in):221-486	VaccDscaff37-snap-gene-141.39-mRNA-1
VcALMT12	Vaccinium corymbosum	Vc	VaccDscaff46-augustus-gene-185.20	VaccDscaff46-augustus-gene-185.20-mRNA-1	447	414.8	80.3	6	VaccDscaff46:18584942-18587447:+	OG0008930	Subfamily 5	1	single annotated transcript	6	in:1-50; TM1:51-71; out:72-74; TM2:75-95; in:96-100; TM3:101-118; out:119-126; TM4:127-147; in:148-156; TM5:157-173; out:174-185; TM6:186-203; CHD(in):204-447	VaccDscaff46-augustus-gene-185.20-mRNA-1
VcALMT13	Vaccinium corymbosum	Vc	VaccDscaff49-snap-gene-9.64	VaccDscaff49-snap-gene-9.64-mRNA-1	956	505.4	87.9	8	VaccDscaff49:936491-953426:-	OG0001688	Subfamily 3	1	single annotated transcript	6	in:1-118; TM1:119-134; out:135-145; TM2:146-155; in:156-166; TM3:167-187; out:188-197; TM4:198-213; in:214-226; TM5:227-242; out:243-255; TM6:256-273; CHD(in):274-956	VaccDscaff49-snap-gene-9.64-mRNA-1
VdaALMT1	Vaccinium darrowii	Vda	gene-Vadar_023677	KAH7835189.1	555	558.4	99.8	6	CM037152.1:7015353-7021160:+	OG0006223	Subfamily 4	1	single annotated transcript	6	in:1-64; TM1:65-85; out:86-87; TM2:88-108; in:109-117; TM3:118-135; out:136-143; TM4:144-161; in:162-173; TM5:174-190; out:191-202; TM6:203-221; CHD(in):222-555	KAH7835189.1
VdaALMT2	Vaccinium darrowii	Vda	gene-Vadar_011851	KAH7840041.1	541	547.3	100	6	CM037160.1:40489249-40493776:+	OG0012384	Subfamily 6	1	single annotated transcript	6	in:1-54; TM1:55-73; out:74-83; TM2:84-95; in:96-105; TM3:106-126; out:127-136; TM4:137-153; in:154-164; TM5:165-180; out:181-193; TM6:194-212; CHD(in):213-541	KAH7840041.1
VdaALMT3	Vaccinium darrowii	Vda	gene-Vadar_010705	KAH7851380.1	574	605.9	100	5	CM037158.1:23651209-23658027:+	OG0001431	Subfamily 1	1	single annotated transcript	6	in:1-84; TM1:85-100; out:101-111; TM2:112-121; in:122-132; TM3:133-153; out:154-162; TM4:163-179; in:180-191; TM5:192-206; out:207-216; TM6:217-237; CHD(in):238-574	KAH7851380.1
VdaALMT4	Vaccinium darrowii	Vda	gene-Vadar_019401	KAH7854940.1	552	565.1	93.2	5	CM037161.1:6815838-6820327:+	OG0001431	Subfamily 1	1	single annotated transcript	6	in:1-72; TM1:73-82; out:83-83; TM2:84-93; in:94-103; TM3:104-120; out:121-128; TM4:129-145; in:146-156; TM5:157-170; out:171-183; TM6:184-201; CHD(in):202-552	KAH7854940.1
VdaALMT5	Vaccinium darrowii	Vda	gene-Vadar_022617	KAH7855228.1	488	514.4	82.4	4	CM037161.1:33049325-33052694:-	OG0002701	Subfamily 2	1	single annotated transcript	6	in:1-54; TM1:55-70; out:71-80; TM2:81-101; in:102-106; TM3:107-127; out:128-133; TM4:134-150; in:151-162; TM5:163-178; out:179-191; TM6:192-209; CHD(in):210-488	KAH7855228.1
VdaALMT6	Vaccinium darrowii	Vda	gene-Vadar_001955	KAH7859503.1	610	513.6	84.5	8	CM037154.1:27477526-27483714:-	OG0001688	Subfamily 3	1	single annotated transcript	6	in:1-65; TM1:66-81; out:82-92; TM2:93-103; in:104-114; TM3:115-135; out:136-144; TM4:145-161; in:162-173; TM5:174-189; out:190-202; TM6:203-220; CHD(in):221-610	KAH7859503.1
VdaALMT7	Vaccinium darrowii	Vda	gene-Vadar_024550	KAH7864007.1	523	419.6	98.9	5	CM037162.1:6756058-6761243:-	OG0006223	Subfamily 4	1	single annotated transcript	6	in:1-45; TM1:46-61; out:62-73; TM2:74-83; in:84-113; TM3:114-134; out:135-144; TM4:145-161; in:162-173; TM5:174-188; out:189-202; TM6:203-221; CHD(in):222-523	KAH7864007.1
VdaALMT8	Vaccinium darrowii	Vda	gene-Vadar_027377	KAH7864239.1	561	405.7	73.9	8	CM037162.1:38786117-38790877:+	OG0008930	Subfamily 5	1	single annotated transcript	7	in:1-50; TM1:51-71; out:72-74; TM2:75-95; in:96-97; TM3:98-118; out:119-126; TM4:127-147; in:148-156; TM5:157-173; out:174-185; TM6:186-203; in:204-432; TM7:433-442; out:443-561	KAH7864239.1
VduALMT1	Vaccinium duclouxii	Vdu	VducChr10G00264520	GWHPDOBL004912	576	605.5	99.8	5	GWHDOBL00000010:13591319-13596617:-	OG0001431	Subfamily 1	1	single annotated transcript	6	in:1-77; TM1:78-97; out:98-103; TM2:104-124; in:125-133; TM3:134-151; out:152-158; TM4:159-175; in:176-186; TM5:187-200; out:201-215; TM6:216-233; CHD(in):234-576	GWHPDOBL004912
VduALMT2	Vaccinium duclouxii	Vdu	VducChr10G00284410	GWHPDOBL006900	592	483.9	88.3	7	GWHDOBL00000010:44267427-44270275:+	OG0001688	Subfamily 3	1	single annotated transcript	6	in:1-55; TM1:56-71; out:72-82; TM2:83-93; in:94-103; TM3:104-125; out:126-134; TM4:135-150; in:151-163; TM5:164-179; out:180-192; TM6:193-210; CHD(in):211-592	GWHPDOBL006900
VduALMT3	Vaccinium duclouxii	Vdu	VducChr11G00323650	GWHPDOBL007610	577	620.7	99.8	6	GWHDOBL00000011:6770703-6774858:+	OG0001431	Subfamily 1	1	single annotated transcript	6	in:1-72; TM1:73-91; out:92-102; TM2:103-112; in:113-123; TM3:124-144; out:145-153; TM4:154-170; in:171-182; TM5:183-195; out:196-208; TM6:209-226; CHD(in):227-577	GWHPDOBL007610
VduALMT4	Vaccinium duclouxii	Vdu	VducChr11G00344180	GWHPDOBL009662	467	480.6	82.2	4	GWHDOBL00000011:34002647-34007770:-	OG0002701	Subfamily 2	1	single annotated transcript	6	in:1-44; TM1:45-60; out:61-70; TM2:71-91; in:92-96; TM3:97-117; out:118-123; TM4:124-140; in:141-152; TM5:153-169; out:170-181; TM6:182-199; CHD(in):200-467	GWHPDOBL009662
VduALMT5	Vaccinium duclouxii	Vdu	VducChr12G00351880	GWHPDOBL010431	461	491.8	84.5	6	GWHDOBL00000012:430893-433114:-	OG0001688	Subfamily 3	1	single annotated transcript	6	in:1-43; TM1:44-59; out:60-65; TM2:66-86; in:87-95; TM3:96-113; out:114-122; TM4:123-139; in:140-151; TM5:152-167; out:168-180; TM6:181-198; CHD(in):199-461	GWHPDOBL010431
VduALMT6	Vaccinium duclouxii	Vdu	VducChr12G00357250	GWHPDOBL010968	514	409.6	88.7	6	GWHDOBL00000012:6453311-6458446:-	OG0006223	Subfamily 4	1	single annotated transcript	6	in:1-33; TM1:34-49; out:50-61; TM2:62-71; in:72-101; TM3:102-122; out:123-131; TM4:132-149; in:150-161; TM5:162-176; out:177-190; TM6:191-209; CHD(in):210-514	GWHPDOBL010968
VduALMT7	Vaccinium duclouxii	Vdu	VducChr12G00382570	GWHPDOBL013499	420	407.3	77.3	6	GWHDOBL00000012:41124594-41126972:+	OG0008930	Subfamily 5	1	single annotated transcript	6	in:1-50; TM1:51-71; out:72-74; TM2:75-95; in:96-100; TM3:101-118; out:119-126; TM4:127-147; in:148-156; TM5:157-173; out:174-185; TM6:186-203; CHD(in):204-420	GWHPDOBL013499
VduALMT8	Vaccinium duclouxii	Vdu	VducChr2G00005550	GWHPDOBL014285	554	564.7	99.8	5	GWHDOBL00000002:7248585-7253803:+	OG0006223	Subfamily 4	1	single annotated transcript	6	in:1-63; TM1:64-84; out:85-86; TM2:87-107; in:108-116; TM3:117-134; out:135-139; TM4:140-160; in:161-172; TM5:173-189; out:190-201; TM6:202-219; CHD(in):220-554	GWHPDOBL014285
VduALMT9	Vaccinium duclouxii	Vdu	VducChr8G00236890	GWHPDOBL036726	574	602.9	100	5	GWHDOBL00000008:24335381-24342418:+	OG0001431	Subfamily 1	1	single annotated transcript	6	in:1-84; TM1:85-100; out:101-111; TM2:112-121; in:122-132; TM3:133-153; out:154-162; TM4:163-179; in:180-191; TM5:192-206; out:207-216; TM6:217-237; CHD(in):238-574	GWHPDOBL036726
VmaALMT1	Vaccinium macrocarpon	Vma	vmacro00341_Vaccinium_macrocarpon_Stevens_v1	vmacro00341-RA_Vaccinium_macrocarpon_Stevens_v1	553	563.9	99.8	5	chr1_Vaccinium_macrocarpon_Stevens_v1:42588529-42593716:-	OG0006223	Subfamily 4	1	single annotated transcript	6	in:1-64; TM1:65-80; out:81-90; TM2:91-102; in:103-112; TM3:113-133; out:134-143; TM4:144-160; in:161-173; TM5:174-186; out:187-201; TM6:202-219; CHD(in):220-553	vmacro00341-RA_Vaccinium_macrocarpon_Stevens_v1
VmaALMT2	Vaccinium macrocarpon	Vma	vmacro06484_Vaccinium_macrocarpon_Stevens_v1	vmacro06484-RA_Vaccinium_macrocarpon_Stevens_v1	577	620.9	99.8	6	chr2_Vaccinium_macrocarpon_Stevens_v1:6881108-6885774:-	OG0001431	Subfamily 1	1	single annotated transcript	6	in:1-75; TM1:76-91; out:92-102; TM2:103-112; in:113-123; TM3:124-144; out:145-153; TM4:154-170; in:171-182; TM5:183-195; out:196-208; TM6:209-226; CHD(in):227-577	vmacro06484-RA_Vaccinium_macrocarpon_Stevens_v1
VmaALMT3	Vaccinium macrocarpon	Vma	vmacro07478_Vaccinium_macrocarpon_Stevens_v1	vmacro07478-RA_Vaccinium_macrocarpon_Stevens_v1	492	507.9	82.2	4	chr2_Vaccinium_macrocarpon_Stevens_v1:29737546-29740291:-	OG0002701	Subfamily 2	1	single annotated transcript	6	in:1-57; TM1:58-73; out:74-83; TM2:84-104; in:105-109; TM3:110-130; out:131-136; TM4:137-153; in:154-165; TM5:166-181; out:182-194; TM6:195-212; CHD(in):213-492	vmacro07478-RA_Vaccinium_macrocarpon_Stevens_v1
VmaALMT4	Vaccinium macrocarpon	Vma	vmacro10544_Vaccinium_macrocarpon_Stevens_v1	vmacro10544-RA_Vaccinium_macrocarpon_Stevens_v1	669	588.8	99.8	6	chr8_Vaccinium_macrocarpon_Stevens_v1:11247124-11252687:-	OG0001431	Subfamily 1	1	single annotated transcript	8	in:1-81; TM1:82-97; out:98-108; TM2:109-118; in:119-130; TM3:131-151; out:152-158; TM4:159-173; in:174-185; TM5:186-198; out:199-255; TM6:256-267; in:268-278; TM7:279-294; out:295-304; TM8:305-325; CHD(in):326-669	vmacro10544-RA_Vaccinium_macrocarpon_Stevens_v1
VmaALMT5	Vaccinium macrocarpon	Vma	vmacro11417_Vaccinium_macrocarpon_Stevens_v1	vmacro11417-RA_Vaccinium_macrocarpon_Stevens_v1	541	548.2	100	6	chr8_Vaccinium_macrocarpon_Stevens_v1:32732100-32736447:+	OG0012384	Subfamily 6	1	single annotated transcript	6	in:1-53; TM1:54-73; out:74-74; TM2:75-95; in:96-109; TM3:110-130; out:131-136; TM4:137-153; in:154-164; TM5:165-178; out:179-193; TM6:194-211; CHD(in):212-541	vmacro11417-RA_Vaccinium_macrocarpon_Stevens_v1
VmaALMT6	Vaccinium macrocarpon	Vma	vmacro11518_Vaccinium_macrocarpon_Stevens_v1	vmacro11518-RA_Vaccinium_macrocarpon_Stevens_v1	541	483.2	86.6	7	chr8_Vaccinium_macrocarpon_Stevens_v1:34311293-34314164:+	OG0001688	Subfamily 3	1	single annotated transcript	6	in:1-55; TM1:56-71; out:72-82; TM2:83-93; in:94-103; TM3:104-125; out:126-134; TM4:135-150; in:151-163; TM5:164-179; out:180-192; TM6:193-210; CHD(in):211-541	vmacro11518-RA_Vaccinium_macrocarpon_Stevens_v1
VmaALMT7	Vaccinium macrocarpon	Vma	vmacro12658_Vaccinium_macrocarpon_Stevens_v1	vmacro12658-RA_Vaccinium_macrocarpon_Stevens_v1	422	469.8	70.9	7	scaffold00220_Vaccinium_macrocarpon_Stevens_v1:27321-30122:-	OG0001688	Subfamily 3	1	single annotated transcript	6	in:1-65; TM1:66-81; out:82-92; TM2:93-103; in:104-114; TM3:115-135; out:136-144; TM4:145-161; in:162-173; TM5:174-189; out:190-202; TM6:203-223; CHD(in):224-422	vmacro12658-RA_Vaccinium_macrocarpon_Stevens_v1
VmaALMT8	Vaccinium macrocarpon	Vma	vmacro13559_Vaccinium_macrocarpon_Stevens_v1	vmacro13559-RA_Vaccinium_macrocarpon_Stevens_v1	521	412.4	91.7	4	chr7_Vaccinium_macrocarpon_Stevens_v1:5533887-5540428:-	OG0006223	Subfamily 4	1	single annotated transcript	6	in:1-33; TM1:34-49; out:50-61; TM2:62-71; in:72-110; TM3:111-131; out:132-141; TM4:142-158; in:159-170; TM5:171-185; out:186-200; TM6:201-219; CHD(in):220-521	vmacro13559-RA_Vaccinium_macrocarpon_Stevens_v1
VmaALMT9	Vaccinium macrocarpon	Vma	vmacro14927_Vaccinium_macrocarpon_Stevens_v1	vmacro14927-RA_Vaccinium_macrocarpon_Stevens_v1	547	407.9	73.5	7	chr7_Vaccinium_macrocarpon_Stevens_v1:33674788-33679382:+	OG0008930	Subfamily 5	1	single annotated transcript	7	in:1-48; TM1:49-64; out:65-74; TM2:75-86; in:87-100; TM3:101-118; out:119-127; TM4:128-141; in:142-156; TM5:157-172; out:173-185; TM6:186-204; in:205-418; TM7:419-428; out:429-547	vmacro14927-RA_Vaccinium_macrocarpon_Stevens_v1
VmaALMT10	Vaccinium macrocarpon	Vma	vmacro17665_Vaccinium_macrocarpon_Stevens_v1	vmacro17665-RA_Vaccinium_macrocarpon_Stevens_v1	619	576.4	100	5	chr3_Vaccinium_macrocarpon_Stevens_v1:18807588-18815061:+	OG0001431	Subfamily 1	1	single annotated transcript	6	in:1-81; TM1:82-100; out:101-112; TM2:113-122; in:123-177; TM3:178-198; out:199-207; TM4:208-224; in:225-235; TM5:236-251; out:252-261; TM6:262-282; CHD(in):283-619	vmacro17665-RA_Vaccinium_macrocarpon_Stevens_v1
VmiALMT1	Vaccinium microcarpum	Vmi	vmicro00103_Vaccinium_microcarpum_v1	vmicro00103-RA_Vaccinium_microcarpum_v1	365	362.3	66.7	4	scaffold00004_Vaccinium_microcarpum_v1:186803-189365:-	OG0008930	Subfamily 5	1	single annotated transcript	6	in:1-25; TM1:26-38; out:39-49; TM2:50-70; in:71-75; TM3:76-93; out:94-102; TM4:103-119; in:120-131; TM5:132-148; out:149-160; TM6:161-178; CHD(in):179-365	vmicro00103-RA_Vaccinium_microcarpum_v1
VmiALMT2	Vaccinium microcarpum	Vmi	vmicro01063_Vaccinium_microcarpum_v1	vmicro01063-RA_Vaccinium_microcarpum_v1	571	480.6	86.2	7	scaffold00034_Vaccinium_microcarpum_v1:280016-282886:-	OG0001688	Subfamily 3	1	single annotated transcript	6	in:1-55; TM1:56-71; out:72-82; TM2:83-93; in:94-103; TM3:104-125; out:126-134; TM4:135-150; in:151-163; TM5:164-179; out:180-192; TM6:193-210; CHD(in):211-571	vmicro01063-RA_Vaccinium_microcarpum_v1
VmiALMT3	Vaccinium microcarpum	Vmi	vmicro05697_Vaccinium_microcarpum_v1	vmicro05697-RA_Vaccinium_microcarpum_v1	459	417.9	84.9	6	scaffold00248_Vaccinium_microcarpum_v1:227148-229361:-	OG0001688	Subfamily 3	1	single annotated transcript	6	in:1-43; TM1:44-59; out:60-65; TM2:66-86; in:87-95; TM3:96-113; out:114-122; TM4:123-139; in:140-151; TM5:152-167; out:168-180; TM6:181-198; CHD(in):199-459	vmicro05697-RA_Vaccinium_microcarpum_v1
VmiALMT4	Vaccinium microcarpum	Vmi	vmicro07721_Vaccinium_microcarpum_v1	vmicro07721-RA_Vaccinium_microcarpum_v1	574	599.4	100	5	scaffold00379_Vaccinium_microcarpum_v1:252891-260294:+	OG0001431	Subfamily 1	1	single annotated transcript	6	in:1-84; TM1:85-100; out:101-111; TM2:112-121; in:122-132; TM3:133-153; out:154-162; TM4:163-179; in:180-191; TM5:192-206; out:207-216; TM6:217-237; CHD(in):238-574	vmicro07721-RA_Vaccinium_microcarpum_v1
VmiALMT5	Vaccinium microcarpum	Vmi	vmicro08677_Vaccinium_microcarpum_v1	vmicro08677-RA_Vaccinium_microcarpum_v1	476	514.2	89	4	scaffold00443_Vaccinium_microcarpum_v1:78183-82857:+	OG0001431	Subfamily 1	1	single annotated transcript	4	in:1-8; TM1:9-28; out:29-38; TM2:39-49; in:50-64; TM3:65-81; out:82-92; TM4:93-113; in:114-476	vmicro08677-RA_Vaccinium_microcarpum_v1
VmiALMT6	Vaccinium microcarpum	Vmi	vmicro16897_Vaccinium_microcarpum_v1	vmicro16897-RA_Vaccinium_microcarpum_v1	510	456.6	91.7	5	scaffold01262_Vaccinium_microcarpum_v1:20229-25391:+	OG0006223	Subfamily 4	1	single annotated transcript	4	in:1-63; TM1:64-80; out:81-90; TM2:91-104; in:105-116; TM3:117-133; out:134-158; TM4:159-177; in:178-510	vmicro16897-RA_Vaccinium_microcarpum_v1
VmiALMT7	Vaccinium microcarpum	Vmi	vmicro21395_Vaccinium_microcarpum_v1	vmicro21395-RA_Vaccinium_microcarpum_v1	626	541.3	99.8	6	scaffold01924_Vaccinium_microcarpum_v1:20419-25667:+	OG0001431	Subfamily 1	1	single annotated transcript	8	in:1-77; TM1:78-97; out:98-103; TM2:104-119; in:120-133; TM3:134-151; out:152-158; TM4:159-174; in:175-185; TM5:186-203; out:204-226; TM6:227-247; in:248-261; TM7:262-272; out:273-287; TM8:288-301; CHD(in):302-626	vmicro21395-RA_Vaccinium_microcarpum_v1
VmiALMT8	Vaccinium microcarpum	Vmi	vmicro25044_Vaccinium_microcarpum_v1	vmicro25044-RA_Vaccinium_microcarpum_v1	614	566.3	99.8	5	scaffold02667_Vaccinium_microcarpum_v1:50264-57902:+	OG0001431	Subfamily 1	1	single annotated transcript	6	in:1-81; TM1:82-100; out:101-111; TM2:112-122; in:123-172; TM3:173-193; out:194-202; TM4:203-219; in:220-230; TM5:231-246; out:247-256; TM6:257-277; CHD(in):278-614	vmicro25044-RA_Vaccinium_microcarpum_v1
VmiALMT9	Vaccinium microcarpum	Vmi	vmicro28240_Vaccinium_microcarpum_v1	vmicro28240-RA_Vaccinium_microcarpum_v1	313	422.5	60.9	5	scaffold03641_Vaccinium_microcarpum_v1:27084-31370:+	OG0012384	Subfamily 6	1	single annotated transcript	6	in:1-38; TM1:39-54; out:55-55; TM2:56-76; in:77-90; TM3:91-111; out:112-117; TM4:118-134; in:135-145; TM5:146-161; out:162-174; TM6:175-192; CHD(in):193-313	vmicro28240-RA_Vaccinium_microcarpum_v1
VvALMT1	Vitis vinifera	Vv	gene-LOC100266673	XP_002262763.1	506	493.6	81.5	7	NC_012012.3:19947386-19949918:+	OG0002701	Subfamily 2	1	single annotated transcript	6	in:1-51; TM1:52-67; out:68-78; TM2:79-89; in:90-99; TM3:100-120; out:121-130; TM4:131-147; in:148-159; TM5:160-175; out:176-188; TM6:189-206; CHD(in):207-506	XP_002262763.1
VvALMT2	Vitis vinifera	Vv	gene-LOC100263878	XP_002264499.1	494	506.9	82.4	5	NC_012021.3:17172921-17176228:-	OG0001688	Subfamily 3	1	single annotated transcript	6	in:1-71; TM1:72-87; out:88-97; TM2:98-109; in:110-120; TM3:121-141; out:142-150; TM4:151-167; in:168-179; TM5:180-195; out:196-208; TM6:209-226; CHD(in):227-494	XP_002264499.1
VvALMT3	Vitis vinifera	Vv	gene-LOC100254043	XP_002264700.2	485	535	82.2	6	NC_012014.3:7303022-7305926:+	OG0002701	Subfamily 2	1	single annotated transcript	6	in:1-49; TM1:50-65; out:66-75; TM2:76-87; in:88-98; TM3:99-119; out:120-128; TM4:129-144; in:145-157; TM5:158-173; out:174-186; TM6:187-204; CHD(in):205-485	XP_002264700.2
VvALMT4	Vitis vinifera	Vv	gene-LOC100243329	XP_002272229.1	535	553	100	6	NC_012008.3:752972-756374:+	OG0012384	Subfamily 6	1	single annotated transcript	6	in:1-59; TM1:60-75; out:76-85; TM2:86-97; in:98-107; TM3:108-128; out:129-138; TM4:139-155; in:156-166; TM5:167-182; out:183-195; TM6:196-213; CHD(in):214-535	XP_002272229.1
VvALMT5	Vitis vinifera	Vv	gene-LOC100253009	XP_002273129.3	455	499.3	82.8	3	NC_012008.3:2072755-2075212:+	OG0001688	Subfamily 3	1	single annotated transcript	6	in:1-70; TM1:71-85; out:86-98; TM2:99-109; in:110-123; TM3:124-141; out:142-150; TM4:151-167; in:168-179; TM5:180-194; out:195-208; TM6:209-226; CHD(in):227-455	XP_002273129.3
VvALMT6	Vitis vinifera	Vv	gene-LOC100246094	XP_002274847.2	502	498.4	81.5	5	NC_012012.3:11065591-11068142:+	OG0002701	Subfamily 2	1	single annotated transcript	6	in:1-51; TM1:52-67; out:68-78; TM2:79-89; in:90-99; TM3:100-120; out:121-130; TM4:131-147; in:148-159; TM5:160-175; out:176-188; TM6:189-206; CHD(in):207-502	XP_002274847.2
VvALMT7	Vitis vinifera	Vv	gene-LOC100250869	XP_002275995.1	588	629.6	100	4	NC_012023.3:3767564-3773048:+	OG0001431	Subfamily 1	1	single annotated transcript	6	in:1-80; TM1:81-99; out:100-110; TM2:111-121; in:122-131; TM3:132-152; out:153-161; TM4:162-178; in:179-189; TM5:190-205; out:206-215; TM6:216-236; CHD(in):237-588	XP_002275995.1
VvALMT8	Vitis vinifera	Vv	gene-LOC100245421	XP_002278594.2	540	568.2	99.8	7	NC_012008.3:6991127-7003734:+	OG0006223	Subfamily 4	1	single annotated transcript	6	in:1-62; TM1:63-82; out:83-88; TM2:89-109; in:110-114; TM3:115-132; out:133-137; TM4:138-158; in:159-170; TM5:171-187; out:188-199; TM6:200-217; CHD(in):218-540	XP_002278594.2
VvALMT9	Vitis vinifera	Vv	gene-LOC100250710	XP_002278978.1	583	630.2	100	7	NC_012007.3:2981219-2986179:-	OG0001431	Subfamily 1	1	single annotated transcript	6	in:1-79; TM1:80-97; out:98-108; TM2:109-118; in:119-129; TM3:130-150; out:151-159; TM4:160-176; in:177-188; TM5:189-203; out:204-213; TM6:214-234; CHD(in):235-583	XP_002278978.1
VvALMT10	Vitis vinifera	Vv	gene-LOC100263377	XP_002279322.1	479	556.3	81.5	6	NC_012012.3:10992890-10995490:+	OG0002701	Subfamily 2	1	single annotated transcript	6	in:1-53; TM1:54-69; out:70-79; TM2:80-100; in:101-105; TM3:106-123; out:124-132; TM4:133-149; in:150-161; TM5:162-178; out:179-190; TM6:191-208; CHD(in):209-479	XP_002279322.1
VvALMT11	Vitis vinifera	Vv	gene-LOC100245583	XP_010647826.1	535	593.4	100	5	NC_012007.3:2992221-2996990:-	OG0001431	Subfamily 1	1	single annotated transcript	6	in:1-71; TM1:72-91; out:92-93; TM2:94-116; in:117-126; TM3:127-144; out:145-152; TM4:153-169; in:170-180; TM5:181-196; out:197-206; TM6:207-227; CHD(in):228-535	XP_010647826.1
VvALMT12	Vitis vinifera	Vv	gene-LOC104879781	XP_010652148.1	420	401.2	72.8	5	NC_012013.3:1402539-1405071:-	OG0008930	Subfamily 5	1	single annotated transcript	6	in:1-47; TM1:48-63; out:64-69; TM2:70-90; in:91-99; TM3:100-117; out:118-126; TM4:127-143; in:144-155; TM5:156-172; out:173-184; TM6:185-202; CHD(in):203-420	XP_010652148.1
