# Supplementary material for: Compact Retention and Lineage-Specific Sequence Divergence of ALMT Genes in Acidophilic Vaccinium
Source: Plants (Basel). 2026 Jul 4;15(13):2086. doi: 10.3390/plants15132086 (PMC13364002; doi:10.3390/plants15132086)
Supplement: Supplementary file 1 [file plants-15-02086-s001.zip › Table_S3_isoform_exclusion_audit.xlsx]

## Sheet: Table S3
Table S3. Excluded isoforms / duplicate transcripts (9 entries). These protein entries from the original Table S2 share a Parent gene with a retained ALMT locus and are listed here for audit transparency.
Original ALMT name	Species	Species abbrev.	Excluded protein ID	Protein length (aa)	PF11744 bit-score	HMM coverage (%)	Parent gene ID	Locus representative kept	Exclusion reason
AeALMT9	Actinidia eriantha	Ae	XP_057480549.1	480	566.3	84.3	gene-LOC130767641	AeALMT8	shorter than locus representative AeALMT8 (569 aa vs 480 aa); same Parent gene gene-LOC130767641
AeALMT11	Actinidia eriantha	Ae	XP_057481774.1	596	602.9	99.8	gene-LOC130768700	AeALMT10	shorter than locus representative AeALMT10 (626 aa vs 596 aa); same Parent gene gene-LOC130768700
AtALMT1	Arabidopsis thaliana	At	NP_001032019.1	519	571.9	95.1	gene-AT5G46610	AtALMT15	shorter than locus representative AtALMT15 (543 aa vs 519 aa); same Parent gene gene-AT5G46610
AtALMT2	Arabidopsis thaliana	At	NP_001119385.1	496	544.1	90.7	gene-AT5G46610	AtALMT15	shorter than locus representative AtALMT15 (543 aa vs 496 aa); same Parent gene gene-AT5G46610
AtALMT4	Arabidopsis thaliana	At	NP_001324626.1	480	533.3	81.5	gene-AT2G27240	AtALMT11	shorter than locus representative AtALMT11 (506 aa vs 480 aa); same Parent gene gene-AT2G27240
CsALMT14	Camellia sinensis	Cs	XP_028119062.1	506	477	85.4	gene-LOC114316580	CsALMT13	shorter than locus representative CsALMT13 (574 aa vs 506 aa); same Parent gene gene-LOC114316580
CsALMT15	Camellia sinensis	Cs	XP_028119063.1	486	438.5	81.3	gene-LOC114316580	CsALMT13	shorter than locus representative CsALMT13 (574 aa vs 486 aa); same Parent gene gene-LOC114316580
MdALMT25	Malus domestica	Md	XP_070672292.1	380	458.2	61.4	gene-LOC103425429	MdALMT12	shorter than locus representative MdALMT12 (484 aa vs 380 aa); same Parent gene gene-LOC103425429
MdALMT19	Malus domestica	Md	XP_017186658.2	551	534.3	90.7	gene-LOC103431220	MdALMT14	shorter than locus representative MdALMT14 (597 aa vs 551 aa); same Parent gene gene-LOC103431220
