# Supplementary material for: Compact Retention and Lineage-Specific Sequence Divergence of ALMT Genes in Acidophilic Vaccinium
Source: Plants (Basel). 2026 Jul 4;15(13):2086. doi: 10.3390/plants15132086 (PMC13364002; doi:10.3390/plants15132086)
Supplement: Supplementary file 1 [file plants-15-02086-s001.zip › Table_S4_kaks_per_pair.xlsx]

## Sheet: Table S4
Table S4. Pairwise Ka/Ks values for all within-orthogroup gene pairs in the locus-deduplicated 145-locus ALMT dataset, computed by KaKs_Calculator v2.0 (Wang et al. 2010) using the Nei-Gojobori (NG) method on per-OG codon alignments (Data S3). Each row reports one gene pair; the Comparison group classifies each pair by species composition. The full per-OG KaKs_Calculator output is provided in Dat…
Orthogroup	Comparison group	Ka/Ks	Ks
OG0001431	Out-Out	0.31682	0.102644
OG0001431	Out-Out	0.230119	1.27817
OG0001431	Out-Out	0.127529	1.81522
OG0001431	Out-Out	0.229029	1.25074
OG0001431	Out-Out	0.0890388	3.39216
OG0001431	Out-Out	0.239426	0.43315
OG0001431	Out-Out	0.19607	1.17914
OG0001431	Out-Out	0.24359	1.17727
OG0001431	Out-Out	0.257947	1.18202
OG0001431	Out-Out	0.15962	1.62663
OG0001431	Out-Out	0.156858	1.42327
OG0001431	Out-Out	0.250905	1.21026
OG0001431	Out-Out	0.145438	1.77594
OG0001431	Out-Out	0.153485	1.40398
OG0001431	Out-Out	0.301392	0.652448
OG0001431	Out-Out	0.163924	1.73602
OG0001431	Out-Out	0.134254	1.63224
OG0001431	Vac-Out	0.143577	1.5405
OG0001431	Vac-Out	0.187071	1.60229
OG0001431	Vac-Out	0.260812	0.469163
OG0001431	Vac-Out	0.184398	1.62552
OG0001431	Vac-Out	0.265207	0.44662
OG0001431	Vac-Out	0.139536	1.58325
OG0001431	Vac-Out	0.247229	0.494722
OG0001431	Vac-Out	0.17276	1.73056
OG0001431	Vac-Out	0.124684	1.75453
OG0001431	Vac-Out	0.184735	1.65421
OG0001431	Vac-Out	0.27223	0.450195
OG0001431	Vac-Out	0.187715	1.65717
OG0001431	Vac-Out	0.184041	1.658
OG0001431	Vac-Out	0.143597	1.59197
OG0001431	Vac-Out	0.265365	0.468024
OG0001431	Out-Out	0.178385	1.10914
OG0001431	Out-Out	0.13766	1.70552
OG0001431	Out-Out	0.233435	1.20949
OG0001431	Out-Out	0.226742	1.19435
OG0001431	Out-Out	0.136059	1.64163
OG0001431	Out-Out	0.206052	1.28254
OG0001431	Out-Out	0.0557715	5.17025
OG0001431	Out-Out	0.219064	0.427809
OG0001431	Out-Out	0.180321	1.20712
OG0001431	Out-Out	0.230396	1.14827
OG0001431	Out-Out	0.227297	1.27666
OG0001431	Out-Out	0.147598	1.72876
OG0001431	Out-Out	0.145586	1.46524
OG0001431	Out-Out	0.221431	1.30589
OG0001431	Out-Out	0.144702	1.72329
OG0001431	Out-Out	0.13712	1.495
OG0001431	Out-Out	0.287799	0.615683
OG0001431	Out-Out	0.165628	1.61068
OG0001431	Out-Out	0.13987	1.485
OG0001431	Vac-Out	0.142415	1.48997
OG0001431	Vac-Out	0.180061	1.58145
OG0001431	Vac-Out	0.255932	0.441526
OG0001431	Vac-Out	0.177586	1.60348
OG0001431	Vac-Out	0.260096	0.415717
OG0001431	Vac-Out	0.14357	1.49057
OG0001431	Vac-Out	0.244567	0.465465
OG0001431	Vac-Out	0.161115	1.76694
OG0001431	Vac-Out	0.119968	1.74508
OG0001431	Vac-Out	0.176588	1.64627
OG0001431	Vac-Out	0.262563	0.422146
OG0001431	Vac-Out	0.185412	1.59762
OG0001431	Vac-Out	0.175931	1.64995
OG0001431	Vac-Out	0.138823	1.57698
OG0001431	Vac-Out	0.279387	0.402304
OG0001431	Out-Out	0.187572	1.03386
OG0001431	Out-Out	0.128372	1.81507
OG0001431	Out-Out	0.232079	1.17641
OG0001431	Out-Out	0.086679	3.47795
OG0001431	Out-Out	0.219286	0.153365
OG0001431	Out-Out	0.183581	1.4396
OG0001431	Out-Out	0.151802	1.94205
OG0001431	Out-Out	0.230477	0.567806
OG0001431	Out-Out	0.169773	1.28738
OG0001431	Out-Out	0.148174	1.85229
OG0001431	Out-Out	0.182246	1.16196
OG0001431	Out-Out	0.14271	2.09158
OG0001431	Out-Out	0.24947	1.48419
OG0001431	Out-Out	0.198002	0.547983
OG0001431	Out-Out	0.115367	2.43231
OG0001431	Vac-Out	0.117803	2.33869
OG0001431	Vac-Out	0.196664	0.586693
OG0001431	Vac-Out	0.181297	1.64092
OG0001431	Vac-Out	0.194818	0.592251
OG0001431	Vac-Out	0.199377	1.49386
OG0001431	Vac-Out	0.135271	2.09249
OG0001431	Vac-Out	0.177752	1.67281
OG0001431	Vac-Out	0.195935	0.612195
OG0001431	Vac-Out	0.134511	2.08111
OG0001431	Vac-Out	0.206266	0.593273
OG0001431	Vac-Out	0.177844	1.65795
OG0001431	Vac-Out	0.216073	0.593904
OG0001431	Vac-Out	0.210029	0.589308
OG0001431	Vac-Out	0.151488	1.90318
OG0001431	Vac-Out	0.158396	1.71131
OG0001431	Out-Out	0.179199	1.5764
OG0001431	Out-Out	0.137558	1.95715
OG0001431	Out-Out	0.158175	1.13567
OG0001431	Out-Out	0.12606	2.41424
OG0001431	Out-Out	0.124764	2.49842
OG0001431	Out-Out	0.123096	1.82276
OG0001431	Out-Out	0.105561	0.915693
OG0001431	Out-Out	0.200311	1.58399
OG0001431	Out-Out	0.142032	2.1955
OG0001431	Out-Out	0.128126	2.21376
OG0001431	Out-Out	0.0884045	2.47946
OG0001431	Out-Out	0.168858	1.83601
OG0001431	Out-Out	0.116995	2.46783
OG0001431	Out-Out	0.119452	1.80309
OG0001431	Out-Out	0.137595	2.33849
OG0001431	Out-Out	0.104017	2.99398
OG0001431	Out-Out	0.103579	0.901405
OG0001431	Vac-Out	0.0970014	0.981461
OG0001431	Vac-Out	0.129071	2.63189
OG0001431	Vac-Out	0.0587382	4.00542
OG0001431	Vac-Out	0.13322	2.54993
OG0001431	Vac-Out	0.076484	3.17124
OG0001431	Vac-Out	0.109649	0.904195
OG0001431	Vac-Out	0.125602	2.69295
OG0001431	Vac-Out	0.0994256	0.941881
OG0001431	Vac-Out	0.140543	2.45492
OG0001431	Vac-Out	0.0844617	2.80132
OG0001431	Vac-Out	0.120708	2.86784
OG0001431	Vac-Out	0.134823	2.56193
OG0001431	Vac-Out	0.0991311	0.968728
OG0001431	Vac-Out	0.0943624	2.39104
OG0001431	Out-Out	0.125508	1.49333
OG0001431	Out-Out	0.113489	2.33217
OG0001431	Out-Out	0.137822	2.10922
OG0001431	Out-Out	0.188878	1.36832
OG0001431	Out-Out	0.147991	1.98107
OG0001431	Out-Out	0.250254	0.528642
OG0001431	Out-Out	0.169049	1.24162
OG0001431	Out-Out	0.0486212	5.68711
OG0001431	Out-Out	0.167789	1.62949
OG0001431	Out-Out	0.176647	1.14099
OG0001431	Out-Out	0.171877	1.72509
OG0001431	Out-Out	0.238238	1.51716
OG0001431	Out-Out	0.192673	0.563951
OG0001431	Out-Out	0.125719	2.21732
OG0001431	Vac-Out	0.127982	2.17711
OG0001431	Vac-Out	0.188116	0.591671
OG0001431	Vac-Out	0.17835	1.62569
OG0001431	Vac-Out	0.186354	0.597266
OG0001431	Vac-Out	0.198378	1.47073
OG0001431	Vac-Out	0.136881	2.08396
OG0001431	Vac-Out	0.171918	1.66888
OG0001431	Vac-Out	0.189428	0.611601
OG0001431	Vac-Out	0.136673	2.0727
OG0001431	Vac-Out	0.19473	0.605832
OG0001431	Vac-Out	0.178469	1.59708
OG0001431	Vac-Out	0.204312	0.606444
OG0001431	Vac-Out	0.198355	0.601785
OG0001431	Vac-Out	0.152844	1.91363
OG0001431	Vac-Out	0.151807	1.71156
OG0001431	Out-Out	0.159087	1.73403
OG0001431	Out-Out	0.132827	1.99177
OG0001431	Out-Out	0.158707	1.10277
OG0001431	Out-Out	0.132368	1.03569
OG0001431	Out-Out	0.130919	2.61615
OG0001431	Out-Out	0.0475896	6.12813
OG0001431	Out-Out	0.131878	2.18639
OG0001431	Out-Out	0.0882171	4.10074
OG0001431	Out-Out	0.110039	3.30454
OG0001431	Out-Out	0.0840049	4.60759
OG0001431	Vac-Out	0.0670119	4.26283
OG0001431	Vac-Out	0.0807178	3.55957
OG0001431	Out-Out	0.103787	2.43077
OG0001431	Out-Out	0.116358	2.9315
OG0001431	Out-Out	0.191592	1.8486
OG0001431	Out-Out	0.150146	1.90784
OG0001431	Out-Out	0.123815	2.62547
OG0001431	Out-Out	0.115628	3.10162
OG0001431	Out-Out	0.122598	2.37883
OG0001431	Out-Out	0.097062	2.71743
OG0001431	Out-Out	0.112539	3.17632
OG0001431	Out-Out	0.0706833	4.39714
OG0001431	Out-Out	0.142012	2.02005
OG0001431	Out-Out	0.119005	2.67884
OG0001431	Out-Out	0.086014	3.38813
OG0001431	Vac-Out	0.131677	2.26353
OG0001431	Vac-Out	0.132265	2.22803
OG0001431	Vac-Out	0.104767	2.78725
OG0001431	Vac-Out	0.0660787	5.09
OG0001431	Vac-Out	0.112088	2.66871
OG0001431	Out-Out	0.112181	2.369
OG0001431	Out-Out	0.130534	2.54968
OG0001431	Out-Out	0.111772	2.87886
OG0001431	Out-Out	0.0972298	3.16826
OG0001431	Out-Out	0.189768	1.18414
OG0001431	Out-Out	0.225976	1.2344
OG0001431	Out-Out	0.18758	1.48019
OG0001431	Out-Out	0.0867811	2.88711
OG0001431	Out-Out	0.139193	1.43472
OG0001431	Out-Out	0.193456	1.43903
OG0001431	Out-Out	0.0883475	2.84588
OG0001431	Out-Out	0.138674	1.37061
OG0001431	Out-Out	0.236691	0.770626
OG0001431	Out-Out	0.157726	1.65168
OG0001431	Out-Out	0.132366	1.57304
OG0001431	Vac-Out	0.143964	1.48336
OG0001431	Vac-Out	0.166756	1.72282
OG0001431	Vac-Out	0.212734	0.552551
OG0001431	Vac-Out	0.169286	1.69707
OG0001431	Vac-Out	0.210005	0.533172
OG0001431	Vac-Out	0.141178	1.53515
OG0001431	Vac-Out	0.206649	0.564288
OG0001431	Vac-Out	0.155011	1.85288
OG0001431	Vac-Out	0.132838	1.57726
OG0001431	Vac-Out	0.169905	1.71917
OG0001431	Vac-Out	0.219002	0.526147
OG0001431	Vac-Out	0.174836	1.69437
OG0001431	Vac-Out	0.169265	1.7231
OG0001431	Vac-Out	0.148814	1.48705
OG0001431	Vac-Out	0.177389	0.559112
OG0001431	Out-Out	0.160079	1.20014
OG0001431	Out-Out	0.149572	1.6307
OG0001431	Out-Out	0.200687	1.31709
OG0001431	Out-Out	0.248897	1.24499
OG0001431	Out-Out	0.154299	1.95186
OG0001431	Out-Out	0.146853	1.90763
OG0001431	Out-Out	0.177089	1.1501
OG0001431	Out-Out	0.173999	1.68631
OG0001431	Out-Out	0.145012	1.99635
OG0001431	Out-Out	0.168364	1.20654
OG0001431	Out-Out	0.198291	1.60728
OG0001431	Out-Out	0.144726	1.97831
OG0001431	Out-Out	0.12398	0.870159
OG0001431	Vac-Out	0.122541	0.868377
OG0001431	Vac-Out	0.186711	1.74817
OG0001431	Vac-Out	0.152415	1.55245
OG0001431	Vac-Out	0.189543	1.72204
OG0001431	Vac-Out	0.155241	1.56372
OG0001431	Vac-Out	0.119391	0.875808
OG0001431	Vac-Out	0.146927	1.61789
OG0001431	Vac-Out	0.187119	1.73246
OG0001431	Vac-Out	0.119041	0.896627
OG0001431	Vac-Out	0.19095	1.72703
OG0001431	Vac-Out	0.160024	1.49009
OG0001431	Vac-Out	0.193259	1.7235
OG0001431	Vac-Out	0.190271	1.73091
OG0001431	Vac-Out	0.122772	0.898381
OG0001431	Vac-Out	0.159176	1.45301
OG0001431	Out-Out	0.162974	1.12064
OG0001431	Out-Out	0.159424	1.60309
OG0001431	Out-Out	0.186296	1.5025
OG0001431	Out-Out	0.184999	1.15497
OG0001431	Out-Out	0.159101	1.8017
OG0001431	Out-Out	0.155105	1.76116
OG0001431	Out-Out	0.205648	1.02317
OG0001431	Out-Out	0.162749	1.82855
OG0001431	Out-Out	0.154194	1.8093
OG0001431	Out-Out	0.265251	1.38058
OG0001431	Out-Out	0.236605	0.618291
OG0001431	Out-Out	0.187692	1.50466
OG0001431	Vac-Out	0.171486	1.66719
OG0001431	Vac-Out	0.226698	0.660828
OG0001431	Vac-Out	0.234383	1.26256
OG0001431	Vac-Out	0.228843	0.654635
OG0001431	Vac-Out	0.23185	1.28115
OG0001431	Vac-Out	0.181203	1.62623
OG0001431	Vac-Out	0.236956	1.25305
OG0001431	Vac-Out	0.226209	0.660842
OG0001431	Vac-Out	0.165087	1.72784
OG0001431	Vac-Out	0.235997	0.644737
OG0001431	Vac-Out	0.232307	1.25789
OG0001431	Vac-Out	0.244137	0.633247
OG0001431	Vac-Out	0.238042	0.643374
OG0001431	Vac-Out	0.182468	1.63289
OG0001431	Vac-Out	0.230983	1.1663
OG0001431	Out-Out	0.212569	1.3372
OG0001431	Out-Out	0.174146	1.55085
OG0001431	Out-Out	0.218564	0.882059
OG0001431	Out-Out	0.175439	1.65705
OG0001431	Out-Out	0.174328	1.5837
OG0001431	Out-Out	0.216253	0.182224
OG0001431	Out-Out	0.138992	2.10316
OG0001431	Out-Out	0.177081	1.60491
OG0001431	Out-Out	0.225419	1.65736
OG0001431	Out-Out	0.158442	1.40725
OG0001431	Out-Out	0.152346	1.90541
OG0001431	Vac-Out	0.127457	2.31596
OG0001431	Vac-Out	0.139565	1.69201
OG0001431	Vac-Out	0.19338	1.56753
OG0001431	Vac-Out	0.141567	1.66808
OG0001431	Vac-Out	0.204884	1.48795
OG0001431	Vac-Out	0.111095	2.68199
OG0001431	Vac-Out	0.193166	1.57438
OG0001431	Vac-Out	0.141263	1.66211
OG0001431	Vac-Out	0.128706	2.3104
OG0001431	Vac-Out	0.149248	1.58691
OG0001431	Vac-Out	0.198092	1.52296
OG0001431	Vac-Out	0.156661	1.53354
OG0001431	Vac-Out	0.149113	1.58673
OG0001431	Vac-Out	0.138527	2.22155
OG0001431	Vac-Out	0.195208	1.42108
OG0001431	Out-Out	0.16818	1.58491
OG0001431	Out-Out	0.158558	1.7261
OG0001431	Out-Out	0.167931	1.22196
OG0001431	Out-Out	0.160665	1.79879
OG0001431	Out-Out	0.169	1.70122
OG0001431	Out-Out	0.330687	0.191802
OG0001431	Out-Out	0.141492	1.9812
OG0001431	Out-Out	0.199097	1.88073
OG0001431	Out-Out	0.108381	2.91486
OG0001431	Vac-Out	0.107832	2.73883
OG0001431	Vac-Out	0.142337	1.88963
OG0001431	Vac-Out	0.138497	1.8849
OG0001431	Vac-Out	0.120199	2.46881
OG0001431	Vac-Out	0.135121	1.97251
OG0001431	Vac-Out	0.11825	2.44691
OG0001431	Vac-Out	0.133384	1.99544
OG0001431	Vac-Out	0.116574	2.55152
OG0001431	Vac-Out	0.133492	1.78022
OG0001431	Out-Out	0.172875	1.55582
OG0001431	Out-Out	0.141136	1.26833
OG0001431	Out-Out	0.178492	1.49657
OG0001431	Out-Out	0.183552	1.43371
OG0001431	Out-Out	0.147657	1.97713
OG0001431	Out-Out	0.248765	0.191595
OG0001431	Out-Out	0.127908	2.35607
OG0001431	Out-Out	0.185889	1.45868
OG0001431	Out-Out	0.109462	1.73127
OG0001431	Vac-Out	0.105021	1.76803
OG0001431	Vac-Out	0.210886	1.40678
OG0001431	Vac-Out	0.139357	1.651
OG0001431	Vac-Out	0.2135	1.38956
OG0001431	Vac-Out	0.151734	1.52059
OG0001431	Vac-Out	0.0972726	1.92501
OG0001431	Vac-Out	0.147137	1.57011
OG0001431	Vac-Out	0.206697	1.4264
OG0001431	Vac-Out	0.09421	1.99801
OG0001431	Vac-Out	0.218799	1.3852
OG0001431	Vac-Out	0.141729	1.62178
OG0001431	Vac-Out	0.224889	1.38358
OG0001431	Vac-Out	0.218548	1.38998
OG0001431	Vac-Out	0.0966593	1.98584
OG0001431	Vac-Out	0.124501	1.71227
OG0001431	Out-Out	0.1253	1.29115
OG0001431	Out-Out	0.154254	1.68645
OG0001431	Out-Out	0.166254	1.62342
OG0001431	Out-Out	0.128192	2.23589
OG0001431	Out-Out	0.198941	1.385
OG0001431	Out-Out	0.234098	1.57019
OG0001431	Out-Out	0.164468	1.26814
OG0001431	Out-Out	0.169378	1.70012
OG0001431	Vac-Out	0.151313	1.93914
OG0001431	Vac-Out	0.15274	1.46928
OG0001431	Vac-Out	0.196355	1.53676
OG0001431	Vac-Out	0.154634	1.45128
OG0001431	Vac-Out	0.212514	1.43567
OG0001431	Vac-Out	0.142253	2.09138
OG0001431	Vac-Out	0.195426	1.54332
OG0001431	Vac-Out	0.148498	1.50219
OG0001431	Vac-Out	0.155785	1.89865
OG0001431	Vac-Out	0.149064	1.50077
OG0001431	Vac-Out	0.200289	1.49374
OG0001431	Vac-Out	0.156288	1.45282
OG0001431	Vac-Out	0.148476	1.50389
OG0001431	Vac-Out	0.17012	1.8004
OG0001431	Vac-Out	0.18947	1.45846
OG0001431	Out-Out	0.175171	1.51042
OG0001431	Out-Out	0.162651	1.64924
OG0001431	Out-Out	0.190401	1.09468
OG0001431	Out-Out	0.119137	2.3013
OG0001431	Out-Out	0.173941	2.11682
OG0001431	Out-Out	0.0853948	3.67852
OG0001431	Vac-Out	0.0841995	3.59373
OG0001431	Vac-Out	0.14152	1.93075
OG0001431	Vac-Out	0.135698	1.96704
OG0001431	Vac-Out	0.102929	2.9073
OG0001431	Vac-Out	0.132572	2.06952
OG0001431	Vac-Out	0.0991229	2.98456
OG0001431	Vac-Out	0.135227	2.03743
OG0001431	Vac-Out	0.097991	3.16506
OG0001431	Vac-Out	0.131732	1.7476
OG0001431	Out-Out	0.172282	1.63754
OG0001431	Out-Out	0.132108	1.39532
OG0001431	Out-Out	0.186173	1.4815
OG0001431	Out-Out	0.112275	2.71176
OG0001431	Out-Out	0.177607	1.64186
OG0001431	Out-Out	0.108195	1.70932
OG0001431	Vac-Out	0.110149	1.70578
OG0001431	Vac-Out	0.202098	1.59423
OG0001431	Vac-Out	0.101769	2.15379
OG0001431	Vac-Out	0.205389	1.56868
OG0001431	Vac-Out	0.107853	2.02061
OG0001431	Vac-Out	0.101068	1.85575
OG0001431	Vac-Out	0.103368	2.10835
OG0001431	Vac-Out	0.211606	1.51453
OG0001431	Vac-Out	0.094255	1.98871
OG0001431	Vac-Out	0.20824	1.56716
OG0001431	Vac-Out	0.10294	2.10958
OG0001431	Vac-Out	0.214768	1.55854
OG0001431	Vac-Out	0.207869	1.57401
OG0001431	Vac-Out	0.0956147	2.0309
OG0001431	Vac-Out	0.107867	1.86399
OG0001431	Out-Out	0.124174	1.37096
OG0001431	Out-Out	0.137491	1.97407
OG0001431	Out-Out	0.159523	1.73091
OG0001431	Out-Out	0.206918	1.78369
OG0001431	Out-Out	0.208905	1.41687
OG0001431	Vac-Out	0.16848	1.77433
OG0001431	Vac-Out	0.250054	1.56369
OG0001431	Vac-Out	0.373921	0.361465
OG0001431	Vac-Out	0.246603	1.58558
OG0001431	Vac-Out	0.408375	0.348602
OG0001431	Vac-Out	0.179498	1.69149
OG0001431	Vac-Out	0.354611	0.378466
OG0001431	Vac-Out	0.226439	1.72085
OG0001431	Vac-Out	0.166896	1.78121
OG0001431	Vac-Out	0.232888	1.67453
OG0001431	Vac-Out	0.353012	0.381309
OG0001431	Vac-Out	0.245104	1.62318
OG0001431	Vac-Out	0.232078	1.67838
OG0001431	Vac-Out	0.190772	1.64553
OG0001431	Vac-Out	0.242715	0.309267
OG0001431	Out-Out	0.214127	1.39302
OG0001431	Out-Out	0.148295	2.1958
OG0001431	Out-Out	0.246406	1.48942
OG0001431	Out-Out	0.135678	2.05868
OG0001431	Vac-Out	0.121405	2.28249
OG0001431	Vac-Out	0.214143	0.275834
OG0001431	Vac-Out	0.150403	1.91568
OG0001431	Vac-Out	0.216987	0.272219
OG0001431	Vac-Out	0.155245	1.85217
OG0001431	Vac-Out	0.126878	2.23425
OG0001431	Vac-Out	0.153992	1.86264
OG0001431	Vac-Out	0.212181	0.2767
OG0001431	Vac-Out	0.113299	2.47203
OG0001431	Vac-Out	0.225966	0.268653
OG0001431	Vac-Out	0.149694	1.90741
OG0001431	Vac-Out	0.245151	0.269681
OG0001431	Vac-Out	0.232561	0.266445
OG0001431	Vac-Out	0.133903	2.18581
OG0001431	Vac-Out	0.146785	1.76518
OG0001431	Out-Out	0.153075	1.83337
OG0001431	Out-Out	0.107275	2.55668
OG0001431	Out-Out	0.116217	1.60701
OG0001431	Vac-Out	0.143394	0.300914
OG0001431	Vac-Out	0.140651	2.19449
OG0001431	Vac-Out	0.129552	1.70288
OG0001431	Vac-Out	0.143732	2.14744
OG0001431	Vac-Out	0.133432	1.69458
OG0001431	Vac-Out	0.160602	0.291255
OG0001431	Vac-Out	0.123616	1.78522
OG0001431	Vac-Out	0.143417	2.13395
OG0001431	Vac-Out	0.131224	0.313689
OG0001431	Vac-Out	0.153057	2.04353
OG0001431	Vac-Out	0.129672	1.71688
OG0001431	Vac-Out	0.152098	2.08442
OG0001431	Vac-Out	0.154212	2.02925
OG0001431	Vac-Out	0.139377	0.311235
OG0001431	Vac-Out	0.132371	1.62737
OG0001431	Out-Out	0.112652	1.63764
OG0001431	Out-Out	0.146632	1.84446
OG0001431	Vac-Vac	0.14996	2.0786
OG0001431	Vac-Vac	0.134564	1.6825
OG0001431	Vac-Vac	0.146913	2.1217
OG0001431	Vac-Vac	0.128626	1.77992
OG0001431	Vac-Vac	0.235708	0.0500202
OG0001431	Vac-Vac	0.125623	1.78071
OG0001431	Vac-Vac	0.146566	2.10866
OG0001431	Vac-Vac	0.199126	0.0553575
OG0001431	Vac-Vac	0.137527	2.28959
OG0001431	Vac-Vac	0.131533	1.72091
OG0001431	Vac-Vac	0.138789	2.29842
OG0001431	Vac-Vac	0.1401	2.25156
OG0001431	Vac-Vac	0.183297	0.0561831
OG0001431	Vac-Vac	0.137649	1.57562
OG0001431	Vac-Out	0.121764	1.50677
OG0001431	Vac-Out	0.0998771	2.65344
OG0001431	Vac-Out	0.12616	2.20803
OG0001431	Vac-Vac	0.175554	1.7935
OG0001431	Vac-Vac	0	0.00251731
OG0001431	Vac-Vac	0.181375	1.74894
OG0001431	Vac-Vac	0.158952	2.00295
OG0001431	Vac-Vac	0.173822	1.80363
OG0001431	Vac-Vac	0.243332	0.0280851
OG0001431	Vac-Vac	0.132607	2.36809
OG0001431	Vac-Vac	0.502943	0.0334065
OG0001431	Vac-Vac	0.171984	1.815
OG0001431	Vac-Vac	0.682605	0.0320161
OG0001431	Vac-Vac	0.597061	0.0307424
OG0001431	Vac-Vac	0.145056	2.25011
OG0001431	Vac-Vac	0.165062	1.69668
OG0001431	Vac-Out	0.149641	2.00467
OG0001431	Vac-Out	0.130985	2.23398
OG0001431	Vac-Out	0.12924	1.56325
OG0001431	Vac-Vac	0.172756	1.82256
OG0001431	Vac-Vac	0.300496	0.00785928
OG0001431	Vac-Vac	0.141158	1.63296
OG0001431	Vac-Vac	0.162688	0.0278436
OG0001431	Vac-Vac	0.152639	2.04683
OG0001431	Vac-Vac	0.127895	1.75997
OG0001431	Vac-Vac	0.164145	1.91809
OG0001431	Vac-Vac	0.243945	0.0278838
OG0001431	Vac-Vac	0.173333	1.84912
OG0001431	Vac-Vac	0.163509	1.92288
OG0001431	Vac-Vac	0.140506	1.65032
OG0001431	Vac-Vac	0.167317	0.0223211
OG0001431	Vac-Out	0.144592	1.46177
OG0001431	Vac-Out	0.11513	2.17698
OG0001431	Vac-Out	0.185381	1.56774
OG0001431	Vac-Vac	0.178436	1.77775
OG0001431	Vac-Vac	0.155934	2.04173
OG0001431	Vac-Vac	0.171024	1.83313
OG0001431	Vac-Vac	0.268127	0.025488
OG0001431	Vac-Vac	0.129108	2.43226
OG0001431	Vac-Vac	0.545801	0.0307833
OG0001431	Vac-Vac	0.169187	1.84501
OG0001431	Vac-Vac	0.743246	0.0294039
OG0001431	Vac-Vac	0.652466	0.0281318
OG0001431	Vac-Vac	0.141481	2.30696
OG0001431	Vac-Vac	0.162005	1.7287
OG0001431	Vac-Out	0.152436	1.96792
OG0001431	Vac-Out	0.134206	2.18037
OG0001431	Vac-Out	0.130954	1.5428
OG0001431	Vac-Vac	0.135542	1.72083
OG0001431	Vac-Vac	0.172565	0.0319877
OG0001431	Vac-Vac	0.156325	2.00459
OG0001431	Vac-Vac	0.121458	1.87363
OG0001431	Vac-Vac	0.172413	1.83977
OG0001431	Vac-Vac	0.246426	0.0320364
OG0001431	Vac-Vac	0.182116	1.77442
OG0001431	Vac-Vac	0.171732	1.84441
OG0001431	Vac-Vac	0.134515	1.74561
OG0001431	Vac-Vac	0.249173	0.0237557
OG0001431	Vac-Out	0.150009	1.40248
OG0001431	Vac-Out	0.121101	2.05886
OG0001431	Vac-Out	0.175964	1.65209
OG0001431	Vac-Vac	0.133741	1.72011
OG0001431	Vac-Vac	0.152489	2.07037
OG0001431	Vac-Vac	0.236002	0.0499722
OG0001431	Vac-Vac	0.146809	2.19046
OG0001431	Vac-Vac	0.138107	1.66867
OG0001431	Vac-Vac	0.148171	2.19838
OG0001431	Vac-Vac	0.149336	2.15721
OG0001431	Vac-Vac	0.219211	0.0506254
OG0001431	Vac-Vac	0.144341	1.52797
OG0001431	Vac-Out	0.114304	1.60433
OG0001431	Vac-Out	0.0734062	3.68606
OG0001431	Vac-Out	0.122696	2.27433
OG0001431	Vac-Vac	0.150906	2.06144
OG0001431	Vac-Vac	0.120055	1.8697
OG0001431	Vac-Vac	0.162413	1.93025
OG0001431	Vac-Vac	0.165989	0.0409634
OG0001431	Vac-Vac	0.170461	1.87581
OG0001431	Vac-Vac	0.16178	1.93511
OG0001431	Vac-Vac	0.132895	1.7481
OG0001431	Vac-Vac	0.0888497	0.0420256
OG0001431	Vac-Out	0.132646	1.59019
OG0001431	Vac-Out	0.111349	2.27578
OG0001431	Vac-Out	0.183496	1.59523
OG0001431	Vac-Vac	0.129118	2.41154
OG0001431	Vac-Vac	0.522685	0.0306943
OG0001431	Vac-Vac	0.149056	2.07793
OG0001431	Vac-Vac	0.612102	0.0319237
OG0001431	Vac-Vac	0.627306	0.0280508
OG0001431	Vac-Vac	0.139523	2.30898
OG0001431	Vac-Vac	0.148955	1.87475
OG0001431	Vac-Out	0.149978	1.97862
OG0001431	Vac-Out	0.13933	2.11609
OG0001431	Vac-Out	0.140233	1.47109
OG0001431	Vac-Vac	0.117356	2.70299
OG0001431	Vac-Vac	0.123565	1.81706
OG0001431	Vac-Vac	0.126351	2.54326
OG0001431	Vac-Vac	0.12048	2.63758
OG0001431	Vac-Vac	0.924684	0.00909189
OG0001431	Vac-Vac	0.125354	1.70562
OG0001431	Vac-Out	0.113737	1.61646
OG0001431	Vac-Out	0.0995243	2.69115
OG0001431	Vac-Out	0.136253	2.02232
OG0001431	Vac-Vac	0.16057	1.94394
OG0001431	Vac-Vac	0.888333	0.0395779
OG0001431	Vac-Vac	0.601504	0.00251453
OG0001431	Vac-Vac	0.128249	2.56046
OG0001431	Vac-Vac	0.155539	1.78639
OG0001431	Vac-Out	0.167842	1.8079
OG0001431	Vac-Out	0.146123	2.04955
OG0001431	Vac-Out	0.141377	1.49131
OG0001431	Vac-Vac	0.169718	1.87241
OG0001431	Vac-Vac	0.15994	1.94887
OG0001431	Vac-Vac	0.14137	1.63985
OG0001431	Vac-Vac	0.294809	0.00315821
OG0001431	Vac-Out	0.139581	1.51758
OG0001431	Vac-Out	0.108364	2.32151
OG0001431	Vac-Out	0.182087	1.58229
OG0001431	Vac-Vac	0.837532	0.0113553
OG0001431	Vac-Vac	0.137441	2.42112
OG0001431	Vac-Vac	0.165943	1.71452
OG0001431	Vac-Out	0.171934	1.80375
OG0001431	Vac-Out	0.146638	2.03935
OG0001431	Vac-Out	0.150906	1.43065
OG0001431	Vac-Vac	0.131385	2.50392
OG0001431	Vac-Vac	0.155144	1.78226
OG0001431	Vac-Out	0.165549	1.82683
OG0001431	Vac-Out	0.145473	2.05548
OG0001431	Vac-Out	0.141492	1.49441
OG0001431	Vac-Vac	0.147141	1.51614
OG0001431	Vac-Out	0.114284	1.63901
OG0001431	Vac-Out	0.101601	2.7332
OG0001431	Vac-Out	0.13968	2.03628
OG0001431	Vac-Out	0.165759	1.20879
OG0001431	Vac-Out	0.0913672	2.2737
OG0001431	Vac-Out	0.178926	1.52071
OG0001431	Out-Out	0.18315	1.37146
OG0001431	Out-Out	0.198995	1.27488
OG0001431	Out-Out	0.177655	1.43423
OG0002701	Out-Out	0.285451	0.75596
OG0002701	Out-Out	0.316043	0.264277
OG0002701	Out-Out	0.303255	0.68738
OG0002701	Out-Out	0.208116	1.83588
OG0002701	Out-Out	0.185938	1.89733
OG0002701	Out-Out	0.234891	1.93453
OG0002701	Out-Out	0.17254	2.39579
OG0002701	Out-Out	0.150491	2.84555
OG0002701	Out-Out	0.210926	1.81533
OG0002701	Out-Out	0.309388	0.694673
OG0002701	Out-Out	0.265359	1.44947
OG0002701	Out-Out	0.228124	1.48468
OG0002701	Out-Out	0.221831	1.57254
OG0002701	Out-Out	0.223057	1.81315
OG0002701	Out-Out	0.177677	2.27793
OG0002701	Out-Out	0.21072	1.67619
OG0002701	Out-Out	0.188892	2.18684
OG0002701	Out-Out	0.213404	1.95286
OG0002701	Out-Out	0.229508	1.27727
OG0002701	Out-Out	0.224897	1.32311
OG0002701	Out-Out	0.291313	0.79569
OG0002701	Out-Out	0.290298	0.809748
OG0002701	Vac-Out	0.277774	0.837226
OG0002701	Vac-Out	0.2771	0.824098
OG0002701	Vac-Out	0.274672	0.876461
OG0002701	Vac-Out	0.290055	0.794725
OG0002701	Out-Out	0.239696	1.30942
OG0002701	Out-Out	0.220909	1.71963
OG0002701	Out-Out	0.261149	1.43089
OG0002701	Out-Out	0.227535	1.14745
OG0002701	Out-Out	0.285316	0.736883
OG0002701	Out-Out	0.455266	0.166227
OG0002701	Out-Out	0.296437	1.35029
OG0002701	Out-Out	0.152006	2.47192
OG0002701	Out-Out	0.205951	2.17121
OG0002701	Out-Out	0.227808	1.8462
OG0002701	Out-Out	0.179621	2.37002
OG0002701	Out-Out	0.202289	1.75665
OG0002701	Out-Out	0.343568	0.614309
OG0002701	Out-Out	0.301257	1.36396
OG0002701	Out-Out	0.218175	1.51318
OG0002701	Out-Out	0.267178	1.45261
OG0002701	Out-Out	0.24968	1.70818
OG0002701	Out-Out	0.223853	1.86208
OG0002701	Out-Out	0.238306	1.52764
OG0002701	Out-Out	0.222807	1.92003
OG0002701	Out-Out	0.253573	1.67851
OG0002701	Out-Out	0.268137	1.09803
OG0002701	Out-Out	0.29974	1.02708
OG0002701	Out-Out	0.31187	0.675003
OG0002701	Out-Out	0.33975	0.652296
OG0002701	Vac-Out	0.26778	0.720966
OG0002701	Vac-Out	0.261242	0.735708
OG0002701	Vac-Out	0.249837	0.811324
OG0002701	Vac-Out	0.265109	0.750026
OG0002701	Out-Out	0.231885	1.34024
OG0002701	Out-Out	0.198493	1.8486
OG0002701	Out-Out	0.230736	1.66234
OG0002701	Out-Out	0.210453	1.13333
OG0002701	Out-Out	0.27029	0.712978
OG0002701	Out-Out	0.238619	1.59949
OG0002701	Out-Out	0.201445	1.7956
OG0002701	Out-Out	0.243582	1.95446
OG0002701	Out-Out	0.175299	2.47227
OG0002701	Out-Out	0.102567	4.39592
OG0002701	Out-Out	0.214517	1.75523
OG0002701	Out-Out	0.30115	0.691584
OG0002701	Out-Out	0.302587	1.2804
OG0002701	Out-Out	0.230031	1.38182
OG0002701	Out-Out	0.243604	1.41865
OG0002701	Out-Out	0.275258	1.53879
OG0002701	Out-Out	0.284278	1.46335
OG0002701	Out-Out	0.245593	1.38639
OG0002701	Out-Out	0.239249	1.78451
OG0002701	Out-Out	0.292893	1.46096
OG0002701	Out-Out	0.197797	1.51209
OG0002701	Out-Out	0.208844	1.43177
OG0002701	Out-Out	0.298446	0.757939
OG0002701	Out-Out	0.295504	0.783498
OG0002701	Vac-Out	0.287323	0.779234
OG0002701	Vac-Out	0.278949	0.794997
OG0002701	Vac-Out	0.273538	0.848136
OG0002701	Vac-Out	0.294168	0.757368
OG0002701	Out-Out	0.254201	1.24476
OG0002701	Out-Out	0.230243	1.66786
OG0002701	Out-Out	0.25878	1.44045
OG0002701	Out-Out	0.197824	1.2812
OG0002701	Out-Out	0.294854	1.35623
OG0002701	Out-Out	0.154514	2.42155
OG0002701	Out-Out	0.228517	1.98014
OG0002701	Out-Out	0.236435	1.78888
OG0002701	Out-Out	0.164265	2.56257
OG0002701	Out-Out	0.173747	2.0704
OG0002701	Out-Out	0.298179	0.642217
OG0002701	Out-Out	0.332939	1.24687
OG0002701	Out-Out	0.243868	1.3373
OG0002701	Out-Out	0.252999	1.49199
OG0002701	Out-Out	0.259866	1.63089
OG0002701	Out-Out	0.245319	1.76383
OG0002701	Out-Out	0.272501	1.35604
OG0002701	Out-Out	0.268251	1.59994
OG0002701	Out-Out	0.27052	1.61839
OG0002701	Out-Out	0.28266	1.08456
OG0002701	Out-Out	0.313115	1.03543
OG0002701	Out-Out	0.329304	0.607266
OG0002701	Out-Out	0.332309	0.626221
OG0002701	Vac-Out	0.281982	0.64671
OG0002701	Vac-Out	0.280711	0.651416
OG0002701	Vac-Out	0.26114	0.714306
OG0002701	Vac-Out	0.280565	0.673362
OG0002701	Out-Out	0.240614	1.31784
OG0002701	Out-Out	0.222395	1.76065
OG0002701	Out-Out	0.265386	1.52753
OG0002701	Out-Out	0.233713	1.05242
OG0002701	Out-Out	0.273496	0.885794
OG0002701	Out-Out	0.181416	2.30123
OG0002701	Out-Out	0.145951	2.51282
OG0002701	Out-Out	0.225716	2.01461
OG0002701	Out-Out	0.255194	1.54173
OG0002701	Out-Out	0.253025	0.718772
OG0002701	Out-Out	0.225286	1.34
OG0002701	Out-Out	0.267444	0.881775
OG0002701	Out-Out	0.291722	1.22355
OG0002701	Out-Out	0.251869	1.32169
OG0002701	Out-Out	0.283558	1.18002
OG0002701	Out-Out	0.29431	1.24011
OG0002701	Out-Out	0.283199	1.2572
OG0002701	Out-Out	0.238857	1.63527
OG0002701	Out-Out	0.241403	1.61676
OG0002701	Out-Out	0.230742	1.76012
OG0002701	Out-Out	0.250362	1.67649
OG0002701	Vac-Out	0.221452	1.77454
OG0002701	Vac-Out	0.229997	1.73846
OG0002701	Vac-Out	0.187235	2.05192
OG0002701	Vac-Out	0.232452	1.70316
OG0002701	Out-Out	0.231448	1.26851
OG0002701	Out-Out	0.228661	1.32962
OG0002701	Out-Out	0.269056	1.23573
OG0002701	Out-Out	0.239824	1.37101
OG0002701	Out-Out	0.199523	2.05133
OG0002701	Out-Out	0.2045	1.81243
OG0002701	Out-Out	0.142234	2.71753
OG0002701	Out-Out	0.269331	1.58691
OG0002701	Out-Out	0.185342	1.94906
OG0002701	Out-Out	0.228824	0.99917
OG0002701	Out-Out	0.14138	1.87757
OG0002701	Out-Out	0.201201	0.770616
OG0002701	Out-Out	0.203969	1.62985
OG0002701	Out-Out	0.207305	1.34879
OG0002701	Out-Out	0.184501	1.56129
OG0002701	Out-Out	0.187933	1.77254
OG0002701	Out-Out	0.177737	1.66421
OG0002701	Out-Out	0.122775	2.76281
OG0002701	Out-Out	0.129857	2.71439
OG0002701	Out-Out	0.172443	2.11284
OG0002701	Out-Out	0.189441	2.01885
OG0002701	Vac-Out	0.192932	1.90854
OG0002701	Vac-Out	0.17297	2.14638
OG0002701	Vac-Out	0.0914252	4.06313
OG0002701	Vac-Out	0.166483	2.25593
OG0002701	Out-Out	0.188246	1.35819
OG0002701	Out-Out	0.179899	1.46684
OG0002701	Out-Out	0.226797	1.29627
OG0002701	Out-Out	0.175315	1.70545
OG0002701	Out-Out	0.389013	0.294643
OG0002701	Out-Out	0.221644	0.949129
OG0002701	Out-Out	0.177897	2.9644
OG0002701	Out-Out	0.258351	1.78624
OG0002701	Out-Out	0.284611	1.56539
OG0002701	Out-Out	0.146065	2.6554
OG0002701	Out-Out	0.180218	2.27863
OG0002701	Out-Out	0.248437	1.97782
OG0002701	Out-Out	0.256581	1.7928
OG0002701	Out-Out	0.213534	1.87233
OG0002701	Out-Out	0.205651	2.40539
OG0002701	Out-Out	0.216452	2.24117
OG0002701	Out-Out	0.267658	1.75463
OG0002701	Out-Out	0.257885	1.86564
OG0002701	Out-Out	0.190914	2.2125
OG0002701	Out-Out	0.26295	1.75394
OG0002701	Vac-Out	0.244569	1.93717
OG0002701	Vac-Out	0.225506	2.11199
OG0002701	Vac-Out	0.211414	2.23242
OG0002701	Vac-Out	0.24882	1.91664
OG0002701	Out-Out	0.200905	2.04981
OG0002701	Out-Out	0.194089	2.51904
OG0002701	Out-Out	0.179404	2.67913
OG0002701	Out-Out	0.241748	1.80052
OG0002701	Out-Out	0.199665	0.828699
OG0002701	Out-Out	0.128067	3.7865
OG0002701	Out-Out	0.198102	2.0723
OG0002701	Out-Out	0.249297	1.62049
OG0002701	Out-Out	0.150929	2.24742
OG0002701	Out-Out	0.173986	2.08444
OG0002701	Out-Out	0.260641	1.74297
OG0002701	Out-Out	0.19443	2.09589
OG0002701	Out-Out	0.166142	2.06527
OG0002701	Out-Out	0.225584	1.9836
OG0002701	Out-Out	0.148107	2.97657
OG0002701	Out-Out	0.282352	1.55662
OG0002701	Out-Out	0.287215	1.57206
OG0002701	Out-Out	0.181302	2.07831
OG0002701	Out-Out	0.235381	1.73842
OG0002701	Vac-Out	0.202629	2.06774
OG0002701	Vac-Out	0.197571	2.11403
OG0002701	Vac-Out	0.158985	2.60692
OG0002701	Vac-Out	0.214889	1.95588
OG0002701	Out-Out	0.204391	1.74825
OG0002701	Out-Out	0.161722	2.7356
OG0002701	Out-Out	0.225723	1.717
OG0002701	Out-Out	0.155429	3.19557
OG0002701	Out-Out	0.152202	3.00762
OG0002701	Out-Out	0.192756	2.21145
OG0002701	Out-Out	0.0726033	4.73584
OG0002701	Out-Out	0.143425	3.29102
OG0002701	Out-Out	0.148728	2.73545
OG0002701	Out-Out	0.137497	2.51949
OG0002701	Out-Out	0.157464	2.79166
OG0002701	Out-Out	0.167867	2.69226
OG0002701	Out-Out	0.176169	2.6268
OG0002701	Out-Out	0.105921	3.63945
OG0002701	Vac-Out	0.111432	3.93097
OG0002701	Vac-Out	0.157925	2.85527
OG0002701	Out-Out	0.145673	2.62471
OG0002701	Out-Out	0.152882	2.66598
OG0002701	Out-Out	0.192183	1.94225
OG0002701	Out-Out	0.285983	1.56092
OG0002701	Out-Out	0.241699	1.66971
OG0002701	Out-Out	0.206421	2.10166
OG0002701	Out-Out	0.239275	1.95709
OG0002701	Out-Out	0.189732	2.52866
OG0002701	Out-Out	0.20254	2.15169
OG0002701	Out-Out	0.19796	2.30888
OG0002701	Out-Out	0.222572	2.20906
OG0002701	Out-Out	0.178608	1.94234
OG0002701	Out-Out	0.161757	2.13368
OG0002701	Out-Out	0.182016	1.9863
OG0002701	Out-Out	0.197328	1.88594
OG0002701	Vac-Out	0.181816	2.05658
OG0002701	Vac-Out	0.174947	2.12632
OG0002701	Vac-Out	0.147556	2.66356
OG0002701	Vac-Out	0.170992	2.22586
OG0002701	Out-Out	0.190477	2.09045
OG0002701	Out-Out	0.100802	4.37295
OG0002701	Out-Out	0.167466	2.58284
OG0002701	Out-Out	0.143214	2.26616
OG0002701	Out-Out	0.342965	1.17149
OG0002701	Out-Out	0.281155	1.18625
OG0002701	Out-Out	0.28448	1.31197
OG0002701	Out-Out	0.30216	1.32335
OG0002701	Out-Out	0.184055	2.03356
OG0002701	Out-Out	0.239143	1.48903
OG0002701	Out-Out	0.26703	1.54691
OG0002701	Out-Out	0.211164	1.82283
OG0002701	Out-Out	0.231554	1.36647
OG0002701	Out-Out	0.233228	1.36218
OG0002701	Out-Out	0.245628	0.779408
OG0002701	Out-Out	0.25203	0.747983
OG0002701	Vac-Out	0.24067	0.750259
OG0002701	Vac-Out	0.243989	0.71783
OG0002701	Vac-Out	0.242759	0.74462
OG0002701	Vac-Out	0.260469	0.696847
OG0002701	Out-Out	0.231654	1.38857
OG0002701	Out-Out	0.270324	1.39972
OG0002701	Out-Out	0.283519	1.30148
OG0002701	Out-Out	0.2069	1.24328
OG0002701	Out-Out	0.23847	1.37301
OG0002701	Out-Out	0.285163	0.876166
OG0002701	Out-Out	0.319296	1.15251
OG0002701	Out-Out	0.307522	1.17531
OG0002701	Out-Out	0.30123	1.16925
OG0002701	Out-Out	0.320776	1.17341
OG0002701	Out-Out	0.3059	1.25433
OG0002701	Out-Out	0.253145	1.56801
OG0002701	Out-Out	0.288589	1.39368
OG0002701	Out-Out	0.308179	1.31084
OG0002701	Out-Out	0.298116	1.46151
OG0002701	Vac-Out	0.249391	1.68946
OG0002701	Vac-Out	0.242352	1.75819
OG0002701	Vac-Out	0.210084	2.00783
OG0002701	Vac-Out	0.26205	1.6055
OG0002701	Out-Out	0.331165	0.990033
OG0002701	Out-Out	0.246294	1.33771
OG0002701	Out-Out	0.301919	1.11974
OG0002701	Out-Out	0.25385	1.39756
OG0002701	Out-Out	0.214337	1.36343
OG0002701	Out-Out	0.307749	1.1875
OG0002701	Out-Out	0.15624	2.00926
OG0002701	Out-Out	0.299055	0.883707
OG0002701	Out-Out	0.294391	1.21933
OG0002701	Out-Out	0.167228	2.00924
OG0002701	Out-Out	0.235393	1.43662
OG0002701	Out-Out	0.22313	1.49308
OG0002701	Out-Out	0.186996	1.65757
OG0002701	Out-Out	0.205696	1.597
OG0002701	Vac-Out	0.232409	1.43195
OG0002701	Vac-Out	0.213618	1.5398
OG0002701	Vac-Out	0.202367	1.62016
OG0002701	Vac-Out	0.228332	1.42513
OG0002701	Out-Out	0.233891	0.997037
OG0002701	Out-Out	0.244729	1.21985
OG0002701	Out-Out	0.258131	1.19956
OG0002701	Out-Out	0.189605	1.50793
OG0002701	Out-Out	0.321173	1.12888
OG0002701	Out-Out	0.24365	1.29613
OG0002701	Out-Out	0.235426	1.28702
OG0002701	Out-Out	0.32136	1.12733
OG0002701	Out-Out	0.267535	1.24141
OG0002701	Out-Out	0.207144	1.78614
OG0002701	Out-Out	0.233493	1.62419
OG0002701	Out-Out	0.231156	1.62308
OG0002701	Out-Out	0.243472	1.61703
OG0002701	Vac-Out	0.260868	1.44363
OG0002701	Vac-Out	0.250296	1.51115
OG0002701	Vac-Out	0.220369	1.71628
OG0002701	Vac-Out	0.268024	1.41105
OG0002701	Out-Out	0.280712	1.00764
OG0002701	Out-Out	0.264029	1.11303
OG0002701	Out-Out	0.327275	0.95108
OG0002701	Out-Out	0.22665	1.40569
OG0002701	Out-Out	0.244923	1.41994
OG0002701	Out-Out	0.293058	1.19751
OG0002701	Out-Out	0.348161	0.179646
OG0002701	Out-Out	0.251773	1.43474
OG0002701	Out-Out	0.281573	1.42174
OG0002701	Out-Out	0.301207	1.36193
OG0002701	Out-Out	0.256211	1.58078
OG0002701	Out-Out	0.263967	1.67521
OG0002701	Vac-Out	0.252766	1.81361
OG0002701	Vac-Out	0.237799	1.93327
OG0002701	Vac-Out	0.225253	1.93221
OG0002701	Vac-Out	0.23777	1.90334
OG0002701	Out-Out	0.288867	1.19699
OG0002701	Out-Out	0.299823	1.14433
OG0002701	Out-Out	0.327131	1.10122
OG0002701	Out-Out	0.290696	1.32443
OG0002701	Out-Out	0.226757	1.58909
OG0002701	Out-Out	0.237868	1.47875
OG0002701	Out-Out	0.357185	0.210735
OG0002701	Out-Out	0.200847	2.08558
OG0002701	Out-Out	0.191038	2.2734
OG0002701	Out-Out	0.179569	2.06561
OG0002701	Out-Out	0.207383	1.94934
OG0002701	Vac-Out	0.189029	2.25355
OG0002701	Vac-Out	0.194563	2.19122
OG0002701	Vac-Out	0.169817	2.43371
OG0002701	Vac-Out	0.214225	1.99717
OG0002701	Out-Out	0.308264	1.16118
OG0002701	Out-Out	0.226947	1.38834
OG0002701	Out-Out	0.265765	1.31662
OG0002701	Out-Out	0.201726	2.02753
OG0002701	Out-Out	0.273302	1.28234
OG0002701	Out-Out	0.250322	1.53122
OG0002701	Out-Out	0.21585	1.62623
OG0002701	Out-Out	0.233642	1.56391
OG0002701	Out-Out	0.215852	1.56735
OG0002701	Out-Out	0.246831	1.52464
OG0002701	Vac-Out	0.271337	1.39451
OG0002701	Vac-Out	0.259516	1.48114
OG0002701	Vac-Out	0.238141	1.58934
OG0002701	Vac-Out	0.290766	1.34067
OG0002701	Out-Out	0.236871	0.983363
OG0002701	Out-Out	0.243539	1.26257
OG0002701	Out-Out	0.269889	1.18188
OG0002701	Out-Out	0.215755	1.4252
OG0002701	Out-Out	0.247566	1.46428
OG0002701	Out-Out	0.255285	1.54026
OG0002701	Out-Out	0.277728	1.45961
OG0002701	Out-Out	0.228126	1.80584
OG0002701	Out-Out	0.256981	1.74036
OG0002701	Vac-Out	0.280694	1.65931
OG0002701	Vac-Out	0.250657	1.86226
OG0002701	Vac-Out	0.23805	1.89695
OG0002701	Vac-Out	0.265487	1.73205
OG0002701	Out-Out	0.294741	1.1869
OG0002701	Out-Out	0.267361	1.29146
OG0002701	Out-Out	0.303265	1.19179
OG0002701	Out-Out	0.300154	1.30844
OG0002701	Out-Out	0.246542	1.7604
OG0002701	Out-Out	0.249488	1.81039
OG0002701	Out-Out	0.173107	2.20664
OG0002701	Out-Out	0.186076	2.25717
OG0002701	Vac-Out	0.198185	2.22693
OG0002701	Vac-Out	0.188635	2.35041
OG0002701	Vac-Out	0.164503	2.60989
OG0002701	Vac-Out	0.204479	2.15985
OG0002701	Out-Out	0.294966	1.28501
OG0002701	Out-Out	0.212753	1.48801
OG0002701	Out-Out	0.284754	1.26229
OG0002701	Out-Out	0.188646	2.13819
OG0002701	Out-Out	0.377276	0.130363
OG0002701	Out-Out	0.222452	1.39963
OG0002701	Out-Out	0.210206	1.55569
OG0002701	Vac-Out	0.2113	1.52906
OG0002701	Vac-Out	0.204735	1.57289
OG0002701	Vac-Out	0.186087	1.74029
OG0002701	Vac-Out	0.218196	1.52467
OG0002701	Out-Out	0.253391	1.1797
OG0002701	Out-Out	0.201589	1.83519
OG0002701	Out-Out	0.216313	1.77933
OG0002701	Out-Out	0.251621	1.01917
OG0002701	Out-Out	0.244084	1.29803
OG0002701	Out-Out	0.230826	1.4435
OG0002701	Vac-Out	0.212935	1.55021
OG0002701	Vac-Out	0.199105	1.64547
OG0002701	Vac-Out	0.179613	1.86198
OG0002701	Vac-Out	0.224759	1.51422
OG0002701	Out-Out	0.263372	1.17772
OG0002701	Out-Out	0.199628	1.89279
OG0002701	Out-Out	0.20736	1.92204
OG0002701	Out-Out	0.267272	1.00718
OG0002701	Out-Out	0.337455	0.0777388
OG0002701	Vac-Out	0.317705	0.290033
OG0002701	Vac-Out	0.33075	0.279564
OG0002701	Vac-Out	0.30285	0.325847
OG0002701	Vac-Out	0.353612	0.288313
OG0002701	Out-Out	0.20157	1.48659
OG0002701	Out-Out	0.158766	2.15646
OG0002701	Out-Out	0.194512	1.75303
OG0002701	Out-Out	0.202377	1.29164
OG0002701	Vac-Out	0.326751	0.299754
OG0002701	Vac-Out	0.323254	0.294271
OG0002701	Vac-Out	0.299669	0.335187
OG0002701	Vac-Out	0.336746	0.291377
OG0002701	Out-Out	0.228014	1.41531
OG0002701	Out-Out	0.197638	1.93453
OG0002701	Out-Out	0.233016	1.63149
OG0002701	Out-Out	0.208986	1.31
OG0002701	Vac-Vac	0.186609	0.0481066
OG0002701	Vac-Vac	0.359288	0.0854862
OG0002701	Vac-Vac	0.324883	0.0866598
OG0002701	Vac-Out	0.209966	1.55388
OG0002701	Vac-Out	0.201982	1.92728
OG0002701	Vac-Out	0.23568	1.65255
OG0002701	Vac-Out	0.191937	1.43139
OG0002701	Vac-Vac	0.519337	0.0590999
OG0002701	Vac-Vac	0.356625	0.0737369
OG0002701	Vac-Out	0.215458	1.52905
OG0002701	Vac-Out	0.195987	1.97751
OG0002701	Vac-Out	0.226012	1.71558
OG0002701	Vac-Out	0.179653	1.53226
OG0002701	Vac-Vac	0.436238	0.0927506
OG0002701	Vac-Out	0.198972	1.64514
OG0002701	Vac-Out	0.180855	2.18139
OG0002701	Vac-Out	0.214143	1.82669
OG0002701	Vac-Out	0.174617	1.60979
OG0002701	Vac-Out	0.250526	1.34264
OG0002701	Vac-Out	0.23182	1.69682
OG0002701	Vac-Out	0.261251	1.50164
OG0002701	Vac-Out	0.205872	1.37618
OG0002701	Out-Out	0.227789	1.28319
OG0002701	Out-Out	0.248837	1.19902
OG0002701	Out-Out	0.245555	1.12395
OG0002701	Out-Out	0.546416	0.243568
OG0002701	Out-Out	0.230402	1.3159
OG0002701	Out-Out	0.233491	1.40512
OG0001688	Out-Out	0.156719	1.85847
OG0001688	Out-Out	0.328328	0.504457
OG0001688	Out-Out	0.154956	2.08526
OG0001688	Out-Out	0.29265	0.619534
OG0001688	Out-Out	0.301579	0.517182
OG0001688	Out-Out	0.140869	1.9844
OG0001688	Out-Out	0.167655	1.68644
OG0001688	Out-Out	0.175342	1.70931
OG0001688	Out-Out	0.181026	1.67714
OG0001688	Out-Out	0.184223	0.675775
OG0001688	Out-Out	0.134169	2.36058
OG0001688	Out-Out	0.300439	0.519587
OG0001688	Vac-Out	0.315959	0.518351
OG0001688	Vac-Out	0.162425	1.85545
OG0001688	Vac-Out	0.236909	0.586464
OG0001688	Vac-Out	0.177534	1.70829
OG0001688	Vac-Out	0.237563	0.602513
OG0001688	Vac-Out	0.180736	1.6548
OG0001688	Vac-Out	0.319481	0.526112
OG0001688	Vac-Out	0.219674	0.630815
OG0001688	Vac-Out	0.16887	1.81161
OG0001688	Vac-Out	0.177156	1.70939
OG0001688	Vac-Out	0.398924	0.566453
OG0001688	Out-Out	0.234249	1.22464
OG0001688	Out-Out	0.240065	0.942725
OG0001688	Out-Out	0.173147	1.58815
OG0001688	Out-Out	0.161848	2.17781
OG0001688	Out-Out	0.119229	2.44395
OG0001688	Out-Out	0.16045	1.86026
OG0001688	Out-Out	0.204781	0.563514
OG0001688	Out-Out	0.192953	1.42929
OG0001688	Out-Out	0.191899	1.49901
OG0001688	Out-Out	0.184514	1.66083
OG0001688	Out-Out	0.129125	2.37497
OG0001688	Out-Out	0.195612	0.757821
OG0001688	Out-Out	0.145787	2.09827
OG0001688	Vac-Out	0.140125	2.18428
OG0001688	Vac-Out	0.186857	0.753343
OG0001688	Vac-Out	0.15002	2.05671
OG0001688	Vac-Out	0.194061	0.736708
OG0001688	Vac-Out	0.155545	2.01397
OG0001688	Vac-Out	0.188008	0.71432
OG0001688	Vac-Out	0.147161	2.05212
OG0001688	Vac-Out	0.143478	2.04922
OG0001688	Vac-Out	0.199945	0.714782
OG0001688	Vac-Out	0.202693	0.71118
OG0001688	Vac-Out	0.211694	1.7211
OG0001688	Out-Out	0.215599	1.15031
OG0001688	Out-Out	0.148279	1.93918
OG0001688	Out-Out	0.214639	1.63885
OG0001688	Out-Out	0.308399	0.509242
OG0001688	Out-Out	0.294946	0.598761
OG0001688	Out-Out	0.163382	1.53121
OG0001688	Out-Out	0.225419	1.30696
OG0001688	Out-Out	0.214284	1.49316
OG0001688	Out-Out	0.237218	1.36146
OG0001688	Out-Out	0.256623	0.689275
OG0001688	Out-Out	0.130347	2.14901
OG0001688	Out-Out	0.252781	0.536526
OG0001688	Vac-Out	0.280282	0.525708
OG0001688	Vac-Out	0.143745	1.93639
OG0001688	Vac-Out	0.292613	0.634077
OG0001688	Vac-Out	0.161399	1.73568
OG0001688	Vac-Out	0.290605	0.648039
OG0001688	Vac-Out	0.160049	1.6936
OG0001688	Vac-Out	0.277001	0.523931
OG0001688	Vac-Out	0.281092	0.688339
OG0001688	Vac-Out	0.165425	1.64419
OG0001688	Vac-Out	0.166343	1.63431
OG0001688	Vac-Out	0.326773	0.611971
OG0001688	Out-Out	0.215011	1.25634
OG0001688	Out-Out	0.236493	0.963777
OG0001688	Out-Out	0.18196	1.90219
OG0001688	Out-Out	0.214004	1.62828
OG0001688	Out-Out	0.18677	1.83778
OG0001688	Out-Out	0.2199	1.70601
OG0001688	Out-Out	0.22151	1.67244
OG0001688	Out-Out	0.183468	2.09044
OG0001688	Out-Out	0.213899	1.59953
OG0001688	Out-Out	0.229963	1.67424
OG0001688	Out-Out	0.222286	1.50305
OG0001688	Vac-Out	0.218235	1.52799
OG0001688	Vac-Out	0.237919	1.63185
OG0001688	Vac-Out	0.231985	1.56332
OG0001688	Vac-Out	0.249351	1.54554
OG0001688	Vac-Out	0.22221	1.64557
OG0001688	Vac-Out	0.253469	1.5173
OG0001688	Vac-Out	0.218983	1.53398
OG0001688	Vac-Out	0.208657	1.68631
OG0001688	Vac-Out	0.273653	1.42816
OG0001688	Vac-Out	0.269622	1.45755
OG0001688	Vac-Out	0.235211	1.71759
OG0001688	Out-Out	0.172252	2.11262
OG0001688	Out-Out	0.192933	1.75181
OG0001688	Out-Out	0.275378	0.688397
OG0001688	Out-Out	0.120445	2.17451
OG0001688	Out-Out	0.147788	1.84937
OG0001688	Out-Out	0.13195	2.26562
OG0001688	Out-Out	0.151087	1.97453
OG0001688	Out-Out	0.243742	0.783659
OG0001688	Out-Out	0.14746	2.20485
OG0001688	Out-Out	0.284378	0.640576
OG0001688	Vac-Out	0.273321	0.678004
OG0001688	Vac-Out	0.148329	2.18236
OG0001688	Vac-Out	0.254561	0.779149
OG0001688	Vac-Out	0.168278	1.81429
OG0001688	Vac-Out	0.257264	0.777729
OG0001688	Vac-Out	0.16345	1.83788
OG0001688	Vac-Out	0.261024	0.703496
OG0001688	Vac-Out	0.251668	0.788333
OG0001688	Vac-Out	0.156346	1.93401
OG0001688	Vac-Out	0.162165	1.87388
OG0001688	Vac-Out	0.317906	0.748058
OG0001688	Out-Out	0.197392	1.41086
OG0001688	Out-Out	0.235949	1.06037
OG0001688	Out-Out	0.140298	2.0349
OG0001688	Out-Out	0.236172	1.27212
OG0001688	Out-Out	0.212292	1.43277
OG0001688	Out-Out	0.221862	1.39288
OG0001688	Out-Out	0.233829	0.653634
OG0001688	Out-Out	0.177594	1.84495
OG0001688	Out-Out	0.263233	0.661212
OG0001688	Vac-Out	0.262499	0.690359
OG0001688	Vac-Out	0.203024	1.50557
OG0001688	Vac-Out	0.246476	0.662775
OG0001688	Vac-Out	0.213092	1.44487
OG0001688	Vac-Out	0.252514	0.676459
OG0001688	Vac-Out	0.210448	1.44145
OG0001688	Vac-Out	0.269363	0.678558
OG0001688	Vac-Out	0.258375	0.643615
OG0001688	Vac-Out	0.208535	1.45143
OG0001688	Vac-Out	0.209082	1.45152
OG0001688	Vac-Out	0.314923	0.749728
OG0001688	Out-Out	0.283053	1.02752
OG0001688	Out-Out	0.228302	1.06951
OG0001688	Out-Out	0.196736	1.27072
OG0001688	Out-Out	0.218234	1.19249
OG0001688	Out-Out	0.208902	1.26024
OG0001688	Out-Out	0.262626	0.558133
OG0001688	Out-Out	0.154311	1.6778
OG0001688	Vac-Out	0.175159	1.55631
OG0001688	Vac-Out	0.226729	0.601676
OG0001688	Vac-Out	0.123757	2.34597
OG0001688	Vac-Out	0.23072	0.584309
OG0001688	Vac-Out	0.108926	2.70794
OG0001688	Vac-Out	0.21595	0.581565
OG0001688	Vac-Out	0.16959	1.57471
OG0001688	Vac-Out	0.0926975	3.01278
OG0001688	Vac-Out	0.238693	0.562318
OG0001688	Vac-Out	0.247197	0.550146
OG0001688	Vac-Out	0.190329	1.7505
OG0001688	Out-Out	0.265625	0.898173
OG0001688	Out-Out	0.178634	1.51782
OG0001688	Out-Out	0.300807	0.255248
OG0001688	Out-Out	0.348866	0.236434
OG0001688	Out-Out	0.196119	1.50279
OG0001688	Out-Out	0.23038	1.2182
OG0001688	Out-Out	0.160923	1.76716
OG0001688	Vac-Out	0.152454	1.90479
OG0001688	Vac-Out	0.219341	1.22171
OG0001688	Vac-Out	0.243768	1.27009
OG0001688	Vac-Out	0.234574	1.18329
OG0001688	Vac-Out	0.241627	1.29703
OG0001688	Vac-Out	0.221412	1.19577
OG0001688	Vac-Out	0.155118	1.84587
OG0001688	Vac-Out	0.222247	1.38051
OG0001688	Vac-Out	0.230169	1.19987
OG0001688	Vac-Out	0.225757	1.21142
OG0001688	Vac-Out	0.210304	1.6687
OG0001688	Out-Out	0.261783	0.904739
OG0001688	Out-Out	0.212725	1.36678
OG0001688	Out-Out	0.478454	0.145025
OG0001688	Out-Out	0.173884	1.72725
OG0001688	Out-Out	0.217912	1.3331
OG0001688	Out-Out	0.166277	1.77927
OG0001688	Vac-Out	0.179174	1.70746
OG0001688	Vac-Out	0.225217	1.29525
OG0001688	Vac-Out	0.210894	1.47391
OG0001688	Vac-Out	0.22838	1.28102
OG0001688	Vac-Out	0.208233	1.51074
OG0001688	Vac-Out	0.22469	1.27558
OG0001688	Vac-Out	0.17156	1.77219
OG0001688	Vac-Out	0.206248	1.47577
OG0001688	Vac-Out	0.219388	1.3249
OG0001688	Vac-Out	0.223025	1.29433
OG0001688	Vac-Out	0.216871	1.71254
OG0001688	Out-Out	0.282122	0.884935
OG0001688	Out-Out	0.218427	1.38648
OG0001688	Out-Out	0.197997	1.4997
OG0001688	Out-Out	0.220351	1.36562
OG0001688	Out-Out	0.17451	1.73054
OG0001688	Vac-Out	0.172786	1.8378
OG0001688	Vac-Out	0.22984	1.30545
OG0001688	Vac-Out	0.254771	1.25518
OG0001688	Vac-Out	0.235774	1.27147
OG0001688	Vac-Out	0.252422	1.28188
OG0001688	Vac-Out	0.223733	1.32298
OG0001688	Vac-Out	0.171766	1.83753
OG0001688	Vac-Out	0.238381	1.31716
OG0001688	Vac-Out	0.220171	1.36618
OG0001688	Vac-Out	0.224992	1.32489
OG0001688	Vac-Out	0.210861	1.78346
OG0001688	Out-Out	0.274234	0.948625
OG0001688	Out-Out	0.200245	1.54119
OG0001688	Out-Out	0.230337	0.750166
OG0001688	Vac-Out	0.230445	0.761565
OG0001688	Vac-Out	0.129591	2.3098
OG0001688	Vac-Out	0.211846	0.286351
OG0001688	Vac-Out	0.119694	2.55432
OG0001688	Vac-Out	0.227868	0.278674
OG0001688	Vac-Out	0.144587	2.07095
OG0001688	Vac-Out	0.221634	0.78974
OG0001688	Vac-Out	0.240909	0.293134
OG0001688	Vac-Out	0.117473	2.5466
OG0001688	Vac-Out	0.123566	2.44065
OG0001688	Vac-Out	0.298723	0.771594
OG0001688	Out-Out	0.193558	1.44607
OG0001688	Out-Out	0.202381	1.14386
OG0001688	Out-Out	0.158566	1.90483
OG0001688	Vac-Out	0.187291	1.62764
OG0001688	Vac-Out	0.309883	0.348396
OG0001688	Vac-Out	0.125031	2.54053
OG0001688	Vac-Out	0.3056	0.336597
OG0001688	Vac-Out	0.109026	2.96331
OG0001688	Vac-Out	0.269176	0.336864
OG0001688	Vac-Out	0.170836	1.75516
OG0001688	Vac-Out	0.119333	2.54609
OG0001688	Vac-Out	0.286983	0.337032
OG0001688	Vac-Out	0.299645	0.326496
OG0001688	Vac-Out	0.204619	1.77387
OG0001688	Out-Out	0.23526	1.04382
OG0001688	Out-Out	0.221477	1.42907
OG0001688	Vac-Out	0.299825	0.226327
OG0001688	Vac-Out	0.184942	1.58061
OG0001688	Vac-Out	0.236212	0.767567
OG0001688	Vac-Out	0.180492	1.61613
OG0001688	Vac-Out	0.240147	0.770328
OG0001688	Vac-Out	0.196231	1.48252
OG0001688	Vac-Out	0.307811	0.234172
OG0001688	Vac-Out	0.221144	0.830895
OG0001688	Vac-Out	0.190283	1.52824
OG0001688	Vac-Out	0.192917	1.50431
OG0001688	Vac-Out	0.428709	0.299766
OG0001688	Out-Out	0.231178	1.13324
OG0001688	Out-Out	0.215729	1.02854
OG0001688	Vac-Vac	0.168953	1.72419
OG0001688	Vac-Vac	0.238023	0.768886
OG0001688	Vac-Vac	0.168393	1.73462
OG0001688	Vac-Vac	0.246816	0.771658
OG0001688	Vac-Vac	0.176833	1.61564
OG0001688	Vac-Vac	0.645893	0.0220888
OG0001688	Vac-Vac	0.213904	0.862504
OG0001688	Vac-Vac	0.164882	1.73203
OG0001688	Vac-Vac	0.174288	1.63649
OG0001688	Vac-Vac	0.629164	0.110333
OG0001688	Vac-Out	0.229312	1.13185
OG0001688	Vac-Out	0.222675	1.01685
OG0001688	Vac-Vac	0.134564	2.30555
OG0001688	Vac-Vac	0.530347	0.0717736
OG0001688	Vac-Vac	0.168508	2.36474
OG0001688	Vac-Vac	0.690088	0.0301759
OG0001688	Vac-Vac	0.162331	1.75711
OG0001688	Vac-Vac	0.148659	1.98843
OG0001688	Vac-Vac	0.517809	0.061642
OG0001688	Vac-Vac	0.489631	0.0614465
OG0001688	Vac-Vac	0.208761	1.6767
OG0001688	Vac-Out	0.269038	0.916133
OG0001688	Vac-Out	0.20092	1.49299
OG0001688	Vac-Vac	0.139522	2.25011
OG0001688	Vac-Vac	0.136708	0.0228189
OG0001688	Vac-Vac	0.148714	2.06812
OG0001688	Vac-Vac	0.239779	0.761317
OG0001688	Vac-Vac	0.226276	0.100301
OG0001688	Vac-Vac	0.139221	2.19546
OG0001688	Vac-Vac	0.144116	2.12823
OG0001688	Vac-Vac	0.294918	0.799076
OG0001688	Vac-Out	0.228804	1.25196
OG0001688	Vac-Out	0.220268	1.1322
OG0001688	Vac-Vac	0.168682	2.37143
OG0001688	Vac-Vac	0.435654	0.0457021
OG0001688	Vac-Vac	0.161778	1.76795
OG0001688	Vac-Vac	0.147631	2.04522
OG0001688	Vac-Vac	0.483007	0.0583985
OG0001688	Vac-Vac	0.50858	0.0518688
OG0001688	Vac-Vac	0.207942	1.68744
OG0001688	Vac-Out	0.284543	0.878158
OG0001688	Vac-Out	0.191442	1.55426
OG0001688	Vac-Vac	0.142785	2.1939
OG0001688	Vac-Vac	0.248668	0.76406
OG0001688	Vac-Vac	0.267417	0.0848244
OG0001688	Vac-Vac	0.132618	2.34764
OG0001688	Vac-Vac	0.137907	2.26536
OG0001688	Vac-Vac	0.303375	0.801941
OG0001688	Vac-Out	0.226	1.28255
OG0001688	Vac-Out	0.216358	1.17266
OG0001688	Vac-Vac	0.171934	1.63043
OG0001688	Vac-Vac	0.146893	1.96381
OG0001688	Vac-Vac	0.685485	0.115302
OG0001688	Vac-Vac	0.793484	0.0627288
OG0001688	Vac-Vac	0.220093	1.56063
OG0001688	Vac-Out	0.266105	0.909342
OG0001688	Vac-Out	0.214646	1.37224
OG0001688	Vac-Vac	0.21749	0.852351
OG0001688	Vac-Vac	0.160207	1.74903
OG0001688	Vac-Vac	0.169438	1.6516
OG0001688	Vac-Vac	0.669387	0.110056
OG0001688	Vac-Out	0.222165	1.17988
OG0001688	Vac-Out	0.223082	1.03418
OG0001688	Vac-Vac	0.143765	2.0378
OG0001688	Vac-Vac	0.142383	2.06689
OG0001688	Vac-Vac	0.266386	0.90121
OG0001688	Vac-Out	0.210174	1.30599
OG0001688	Vac-Out	0.209157	1.1539
OG0001688	Vac-Vac	0.657137	0.0483598
OG0001688	Vac-Vac	0.206431	1.66462
OG0001688	Vac-Out	0.269507	0.918691
OG0001688	Vac-Out	0.202656	1.47327
OG0001688	Vac-Vac	0.217814	1.5761
OG0001688	Vac-Out	0.26951	0.911326
OG0001688	Vac-Out	0.209002	1.44214
OG0001688	Vac-Out	0.254716	1.24417
OG0001688	Vac-Out	0.256774	1.14023
OG0001688	Out-Out	0.229505	1.22131
OG0006223	Out-Out	0.0937229	2.6374
OG0006223	Out-Out	0.152916	2.05809
OG0006223	Out-Out	0.0817945	3.49328
OG0006223	Out-Out	0.198101	0.839236
OG0006223	Out-Out	0.201014	0.730945
OG0006223	Out-Out	0.137549	1.45209
OG0006223	Out-Out	0.148514	1.34011
OG0006223	Out-Out	0.237472	2.25717
OG0006223	Vac-Out	0.142725	3.26486
OG0006223	Vac-Out	0.255269	0.692433
OG0006223	Vac-Out	0.251841	0.687814
OG0006223	Vac-Out	0.152134	3.06578
OG0006223	Vac-Out	0.157007	2.9184
OG0006223	Vac-Out	0.263944	0.655753
OG0006223	Vac-Out	0.145638	3.17875
OG0006223	Vac-Out	0.238331	0.716489
OG0006223	Vac-Out	0.25186	0.706902
OG0006223	Out-Out	0.173969	1.23442
OG0006223	Out-Out	0.205506	0.997242
OG0006223	Out-Out	0.202263	0.897888
OG0006223	Out-Out	0.0996542	2.6107
OG0006223	Out-Out	0.0822852	2.93873
OG0006223	Out-Out	0.0486949	5.06084
OG0006223	Vac-Out	0.143953	3.04303
OG0006223	Vac-Out	0.13648	2.10909
OG0006223	Vac-Out	0.142037	1.98895
OG0006223	Vac-Out	0.142935	3.12062
OG0006223	Vac-Out	0.147496	2.98984
OG0006223	Vac-Out	0.149986	1.89896
OG0006223	Vac-Out	0.156144	2.89869
OG0006223	Vac-Out	0.154612	1.839
OG0006223	Vac-Out	0.147212	2.06659
OG0006223	Out-Out	0.111136	2.41569
OG0006223	Out-Out	0.239215	0.716464
OG0006223	Out-Out	0.198382	1.48262
OG0006223	Out-Out	0.156053	1.87498
OG0006223	Out-Out	0.0609043	4.6955
OG0006223	Vac-Out	0.1682	1.95914
OG0006223	Vac-Out	0.170294	1.92422
OG0006223	Vac-Out	0.171109	1.90439
OG0006223	Vac-Out	0.164458	1.96789
OG0006223	Vac-Out	0.171551	1.97993
OG0006223	Out-Out	0.0673258	4.99879
OG0006223	Out-Out	0.124397	2.06136
OG0006223	Out-Out	0.0992053	2.5719
OG0006223	Out-Out	0.0850195	3.10289
OG0006223	Vac-Out	0.147542	1.95822
OG0006223	Vac-Out	0.151314	1.8899
OG0006223	Vac-Out	0.141732	2.00823
OG0006223	Vac-Out	0.157385	1.78787
OG0006223	Vac-Out	0.164409	1.77996
OG0006223	Out-Out	0.102151	2.90996
OG0006223	Out-Out	0.230143	0.582821
OG0006223	Out-Out	0.162035	1.12898
OG0006223	Out-Out	0.163082	1.11804
OG0006223	Out-Out	0.303304	1.62662
OG0006223	Vac-Out	0.253747	1.58277
OG0006223	Vac-Out	0.262267	0.709714
OG0006223	Vac-Out	0.261565	0.710552
OG0006223	Vac-Out	0.245936	1.63961
OG0006223	Vac-Out	0.248875	1.59384
OG0006223	Vac-Out	0.252976	0.693599
OG0006223	Vac-Out	0.242783	1.66441
OG0006223	Vac-Out	0.252943	0.725294
OG0006223	Vac-Out	0.274474	0.705739
OG0006223	Out-Out	0.189264	0.947436
OG0006223	Out-Out	0.143382	1.08547
OG0006223	Out-Out	0.137828	1.08923
OG0006223	Out-Out	0.351696	1.4323
OG0006223	Vac-Out	0.279505	1.50506
OG0006223	Vac-Out	0.204123	0.739326
OG0006223	Vac-Out	0.200825	0.734381
OG0006223	Vac-Out	0.292096	1.44568
OG0006223	Vac-Out	0.276161	1.50067
OG0006223	Vac-Out	0.198883	0.720907
OG0006223	Vac-Out	0.256281	1.6243
OG0006223	Vac-Out	0.192005	0.756395
OG0006223	Vac-Out	0.20551	0.741039
OG0006223	Out-Out	0.183522	0.944059
OG0006223	Out-Out	0.137797	0.219029
OG0006223	Out-Out	0.214898	2.36112
OG0006223	Vac-Out	0.164801	2.68074
OG0006223	Vac-Out	0.167851	1.24406
OG0006223	Vac-Out	0.16625	1.23363
OG0006223	Vac-Out	0.19118	2.33226
OG0006223	Vac-Out	0.203917	2.21095
OG0006223	Vac-Out	0.169277	1.21395
OG0006223	Vac-Out	0.211159	2.13303
OG0006223	Vac-Out	0.17612	1.20365
OG0006223	Vac-Out	0.183741	1.2036
OG0006223	Out-Out	0.168614	1.11726
OG0006223	Out-Out	0.206822	2.46355
OG0006223	Vac-Out	0.123678	3.54305
OG0006223	Vac-Out	0.146246	1.40776
OG0006223	Vac-Out	0.144974	1.39454
OG0006223	Vac-Out	0.147155	3.02745
OG0006223	Vac-Out	0.153331	2.89145
OG0006223	Vac-Out	0.15451	1.31457
OG0006223	Vac-Out	0.134315	3.30171
OG0006223	Vac-Out	0.155772	1.34187
OG0006223	Vac-Out	0.159157	1.36941
OG0006223	Out-Out	0.153219	1.24323
OG0006223	Vac-Out	0.429485	0.355172
OG0006223	Vac-Out	0.267568	1.97354
OG0006223	Vac-Out	0.281382	1.87272
OG0006223	Vac-Out	0.412945	0.377391
OG0006223	Vac-Out	0.431838	0.363223
OG0006223	Vac-Out	0.285157	1.8456
OG0006223	Vac-Out	0.443788	0.351822
OG0006223	Vac-Out	0.242073	2.14726
OG0006223	Vac-Out	0.294359	1.8238
OG0006223	Out-Out	0.233019	2.23267
OG0006223	Vac-Vac	0.207908	2.11211
OG0006223	Vac-Vac	0.213852	2.05992
OG0006223	Vac-Vac	0.327503	0.0264215
OG0006223	Vac-Vac	0.457604	0.0330419
OG0006223	Vac-Vac	0.213793	2.04046
OG0006223	Vac-Vac	0.562476	0.0502183
OG0006223	Vac-Vac	0.158663	2.70596
OG0006223	Vac-Vac	0.184649	2.33637
OG0006223	Vac-Out	0.184587	2.26235
OG0006223	Vac-Vac	0.269803	0.0205109
OG0006223	Vac-Vac	0.221642	1.98852
OG0006223	Vac-Vac	0.20492	2.14009
OG0006223	Vac-Vac	0.255913	0.0497536
OG0006223	Vac-Vac	0.193233	2.28415
OG0006223	Vac-Vac	0.222959	0.0608098
OG0006223	Vac-Vac	0.238292	0.0543727
OG0006223	Vac-Out	0.253733	0.933732
OG0006223	Vac-Vac	0.227419	1.94415
OG0006223	Vac-Vac	0.211017	2.08501
OG0006223	Vac-Vac	0.2079	0.0496981
OG0006223	Vac-Vac	0.199687	2.21749
OG0006223	Vac-Vac	0.170384	0.0607413
OG0006223	Vac-Vac	0.174621	0.0543065
OG0006223	Vac-Out	0.246038	0.940738
OG0006223	Vac-Vac	0.392138	0.0348703
OG0006223	Vac-Vac	0.227156	1.92753
OG0006223	Vac-Vac	0.619402	0.0836415
OG0006223	Vac-Vac	0.175394	2.45699
OG0006223	Vac-Vac	0.197931	2.19155
OG0006223	Vac-Out	0.185046	2.26679
OG0006223	Vac-Vac	0.210988	2.06453
OG0006223	Vac-Vac	0.727874	0.0782937
OG0006223	Vac-Vac	0.151308	2.82864
OG0006223	Vac-Vac	0.178418	2.40999
OG0006223	Vac-Out	0.191598	2.18576
OG0006223	Vac-Vac	0.199922	2.1929
OG0006223	Vac-Vac	0.149748	0.0690952
OG0006223	Vac-Vac	0.149395	0.0692843
OG0006223	Vac-Out	0.239311	0.936672
OG0006223	Vac-Vac	0.135092	3.19286
OG0006223	Vac-Vac	0.166794	2.61176
OG0006223	Vac-Out	0.192311	2.20256
OG0006223	Vac-Out	0.233912	0.969947
OG0006223	Vac-Out	0.250013	0.949993
OG0008930	Out-Out	0.289462	0.443842
OG0008930	Out-Out	0.269524	0.140075
OG0008930	Out-Out	0.28986	0.456194
OG0008930	Out-Out	0.272083	0.435316
OG0008930	Out-Out	0.277487	0.433247
OG0008930	Out-Out	0.18493	1.2334
OG0008930	Out-Out	0.175981	1.25136
OG0008930	Out-Out	0.175639	1.2521
OG0008930	Out-Out	0.336318	0.40842
OG0008930	Vac-Out	0.269122	0.45219
OG0008930	Vac-Out	0.29652	0.462482
OG0008930	Vac-Out	0.250707	0.47589
OG0008930	Vac-Out	0.289354	0.516507
OG0008930	Vac-Out	0.250911	0.500296
OG0008930	Out-Out	0.20667	1.21631
OG0008930	Out-Out	0.314204	0.405535
OG0008930	Out-Out	0.537773	0.0815593
OG0008930	Out-Out	0.305335	0.473006
OG0008930	Out-Out	0.480715	0.274621
OG0008930	Out-Out	0.219475	1.15476
OG0008930	Out-Out	0.215729	1.1468
OG0008930	Out-Out	0.199717	1.264
OG0008930	Out-Out	0.347092	0.50337
OG0008930	Vac-Out	0.329141	0.473114
OG0008930	Vac-Out	0.356754	0.500877
OG0008930	Vac-Out	0.327399	0.486449
OG0008930	Vac-Out	0.355193	0.534346
OG0008930	Vac-Out	0.319216	0.518712
OG0008930	Out-Out	0.254507	1.08704
OG0008930	Out-Out	0.324894	0.38835
OG0008930	Out-Out	0.272727	0.441728
OG0008930	Out-Out	0.332105	0.364415
OG0008930	Out-Out	0.196619	1.13858
OG0008930	Out-Out	0.181015	1.2296
OG0008930	Out-Out	0.183939	1.25182
OG0008930	Out-Out	0.3497	0.384967
OG0008930	Vac-Out	0.338421	0.369939
OG0008930	Vac-Out	0.347507	0.390379
OG0008930	Vac-Out	0.306229	0.401678
OG0008930	Vac-Out	0.337741	0.438065
OG0008930	Vac-Out	0.297193	0.421333
OG0008930	Out-Out	0.229639	1.15971
OG0008930	Out-Out	0.300284	0.460148
OG0008930	Out-Out	0.510237	0.257564
OG0008930	Out-Out	0.221497	1.15209
OG0008930	Out-Out	0.22042	1.14782
OG0008930	Out-Out	0.212981	1.20251
OG0008930	Out-Out	0.380549	0.450041
OG0008930	Vac-Out	0.340843	0.458216
OG0008930	Vac-Out	0.37438	0.48328
OG0008930	Vac-Out	0.334289	0.468189
OG0008930	Vac-Out	0.36094	0.519071
OG0008930	Vac-Out	0.32	0.503115
OG0008930	Out-Out	0.28656	0.948075
OG0008930	Out-Out	0.294238	0.451157
OG0008930	Out-Out	0.215608	1.09669
OG0008930	Out-Out	0.217285	1.04479
OG0008930	Out-Out	0.225387	1.06024
OG0008930	Out-Out	0.32758	0.462911
OG0008930	Vac-Out	0.274217	0.490133
OG0008930	Vac-Out	0.30373	0.511826
OG0008930	Vac-Out	0.278348	0.485455
OG0008930	Vac-Out	0.286883	0.585383
OG0008930	Vac-Out	0.255074	0.546149
OG0008930	Out-Out	0.220125	1.07045
OG0008930	Out-Out	0.189267	1.19564
OG0008930	Out-Out	0.192296	1.14582
OG0008930	Out-Out	0.189084	1.20205
OG0008930	Out-Out	0.377471	0.415741
OG0008930	Vac-Out	0.325493	0.396646
OG0008930	Vac-Out	0.370149	0.407194
OG0008930	Vac-Out	0.332789	0.406979
OG0008930	Vac-Out	0.359645	0.448303
OG0008930	Vac-Out	0.32483	0.399363
OG0008930	Out-Out	0.284307	0.89465
OG0008930	Out-Out	0.293895	0.221291
OG0008930	Out-Out	0.298387	0.224744
OG0008930	Out-Out	0.212675	1.16697
OG0008930	Vac-Out	0.216138	1.07168
OG0008930	Vac-Out	0.226585	1.11858
OG0008930	Vac-Out	0.224906	1.06362
OG0008930	Vac-Out	0.227724	1.18451
OG0008930	Vac-Out	0.224602	1.12311
OG0008930	Out-Out	0.297552	1.03798
OG0008930	Out-Out	0.283327	0.156243
OG0008930	Out-Out	0.216467	1.173
OG0008930	Vac-Out	0.211071	1.11967
OG0008930	Vac-Out	0.218252	1.18207
OG0008930	Vac-Out	0.221945	1.08497
OG0008930	Vac-Out	0.224701	1.17659
OG0008930	Vac-Out	0.217308	1.12815
OG0008930	Out-Out	0.248737	1.20844
OG0008930	Out-Out	0.230457	1.13853
OG0008930	Vac-Out	0.217255	1.13198
OG0008930	Vac-Out	0.22634	1.18756
OG0008930	Vac-Out	0.228455	1.09651
OG0008930	Vac-Out	0.219092	1.24562
OG0008930	Vac-Out	0.220853	1.15575
OG0008930	Out-Out	0.268609	1.17722
OG0008930	Vac-Out	0.484799	0.166284
OG0008930	Vac-Out	0.548897	0.183207
OG0008930	Vac-Out	0.414438	0.184894
OG0008930	Vac-Out	0.45243	0.233935
OG0008930	Vac-Out	0.406489	0.180613
OG0008930	Out-Out	0.295345	0.957509
OG0008930	Vac-Vac	0.711007	0.0723544
OG0008930	Vac-Vac	0.465787	0.0270837
OG0008930	Vac-Vac	0.632797	0.120351
OG0008930	Vac-Vac	0.332198	0.0436498
OG0008930	Vac-Out	0.263844	0.982234
OG0008930	Vac-Vac	0.717643	0.0498329
OG0008930	Vac-Vac	0.641466	0.0542685
OG0008930	Vac-Vac	0.460973	0.0394533
OG0008930	Vac-Out	0.289806	0.986333
OG0008930	Vac-Vac	0.54928	0.0906211
OG0008930	Vac-Vac	0.280514	0.0517327
OG0008930	Vac-Out	0.267362	0.984019
OG0008930	Vac-Vac	0.204849	0.0116916
OG0008930	Vac-Out	0.278713	1.04847
OG0008930	Vac-Out	0.266501	1.01417
OG0012384	Out-Out	0.163825	0.171199
OG0012384	Out-Out	0.118712	0.605862
OG0012384	Out-Out	0.0921604	1.5472
OG0012384	Out-Out	0.0971129	1.46704
OG0012384	Out-Out	0.126167	0.706127
OG0012384	Vac-Out	0.12036	0.676592
OG0012384	Vac-Out	0.129271	0.647665
OG0012384	Vac-Out	0.119356	0.674995
OG0012384	Vac-Out	0.130568	0.641274
OG0012384	Vac-Out	0.130596	0.508533
OG0012384	Out-Out	0.0972785	1.19388
OG0012384	Out-Out	0.120314	0.639783
OG0012384	Out-Out	0.104314	1.41163
OG0012384	Out-Out	0.109995	1.31724
OG0012384	Out-Out	0.137614	0.715016
OG0012384	Vac-Out	0.128831	0.700353
OG0012384	Vac-Out	0.130299	0.703167
OG0012384	Vac-Out	0.126679	0.705337
OG0012384	Vac-Out	0.135415	0.676648
OG0012384	Vac-Out	0.123148	0.575782
OG0012384	Out-Out	0.0945765	1.26802
OG0012384	Out-Out	0.109863	1.41132
OG0012384	Out-Out	0.115538	1.31424
OG0012384	Out-Out	0.159615	0.663676
OG0012384	Vac-Out	0.161365	0.606597
OG0012384	Vac-Out	0.161474	0.612045
OG0012384	Vac-Out	0.163395	0.590809
OG0012384	Vac-Out	0.163102	0.605979
OG0012384	Vac-Out	0.127079	0.533367
OG0012384	Out-Out	0.12376	1.05599
OG0012384	Out-Out	0.207323	0.253513
OG0012384	Out-Out	0.0905011	1.9331
OG0012384	Vac-Out	0.092398	1.73376
OG0012384	Vac-Out	0.0836005	1.91591
OG0012384	Vac-Out	0.0912081	1.75672
OG0012384	Vac-Out	0.0792082	2.0223
OG0012384	Vac-Out	0.0591947	2.0767
OG0012384	Out-Out	0.130258	1.1245
OG0012384	Out-Out	0.107112	1.59332
OG0012384	Vac-Out	0.0979255	1.61942
OG0012384	Vac-Out	0.0895121	1.77136
OG0012384	Vac-Out	0.0985292	1.59783
OG0012384	Vac-Out	0.0924291	1.70828
OG0012384	Vac-Out	0.067605	1.84718
OG0012384	Out-Out	0.131835	1.10377
OG0012384	Vac-Out	0.119835	0.418739
OG0012384	Vac-Out	0.124704	0.409506
OG0012384	Vac-Out	0.126869	0.395708
OG0012384	Vac-Out	0.132289	0.402723
OG0012384	Vac-Out	0.131938	0.347071
OG0012384	Out-Out	0.107968	1.36088
OG0012384	Vac-Vac	0.0292883	0.0555441
OG0012384	Vac-Vac	0.0891862	0.0365319
OG0012384	Vac-Vac	0.0976428	0.0920901
OG0012384	Vac-Vac	0.131157	0.0807289
OG0012384	Vac-Out	0.113644	1.22635
OG0012384	Vac-Vac	0.088226	0.0554623
OG0012384	Vac-Vac	0.123279	0.0863084
OG0012384	Vac-Vac	0.140294	0.0856153
OG0012384	Vac-Out	0.112513	1.22272
OG0012384	Vac-Vac	0.111711	0.0805296
OG0012384	Vac-Vac	0.123961	0.0854623
OG0012384	Vac-Out	0.118582	1.17867
OG0012384	Vac-Vac	0.534725	0.00657415
OG0012384	Vac-Out	0.125403	1.12613
OG0012384	Vac-Out	0.100782	1.04343
Notes:
Comparison groups: Vac-Vac = both members from Vaccinium species (Vcor / Vdar / Vduc / Vmac / Vmic); Out-Out = neither member from Vaccinium; Vac-Out = one Vaccinium, one non-Vaccinium.
Ka and Ks were computed with KaKs_Calculator v2.0 (Wang et al. 2010) using the Nei-Gojobori (NG) method per the codon alignments in Data S3.
Subfamily 1 = OG0001431; Subfamily 2 = OG0002701; Subfamily 3 = OG0001688; Subfamily 4 = OG0006223; Subfamily 5 = OG0008930; Subfamily 6 = OG0012384.
Notes:
Pair-count completeness: of the 1,850 within-OG pairs theoretically possible [Σ n(n−1)/2 for n = 38, 31, 26, 19, 16, 12], 1,731 pairs are reported here (per-OG: SF1 610; SF2 456; SF3 323; SF4 156; SF5 120; SF6 66). The 119 absent pairs were excluded because Ka/Ks could not be reliably computed (numerical failure in the NG method when sites become saturated, or KaKs_Calculator returned NA).
Ks saturation: Out-Out pairs spanning deep cross-family comparisons have Ks values that can exceed 2; at Ks > ~1.5–2 the synonymous positions approach saturation and pairwise Ka/Ks values become unreliable in absolute terms. The downstream within-Vaccinium vs Out-Out contrasts in §3.3 therefore rely on the relative distribution of Ka/Ks within each orthogroup rather than on the absolute Ka/Ks of …
