# Supplementary material for: Compact Retention and Lineage-Specific Sequence Divergence of ALMT Genes in Acidophilic Vaccinium
Source: Plants (Basel). 2026 Jul 4;15(13):2086. doi: 10.3390/plants15132086 (PMC13364002; doi:10.3390/plants15132086)
Supplement: Supplementary file 1 [file plants-15-02086-s001.zip › Table_S5_BEB_sites.xlsx]

## Sheet: S5a SF5 BEB sites
Table S5a. Bayes Empirical Bayes (BEB) positively selected sites identified in Subfamily 5 (OG0008930) PAML branch-site test on the locus-deduplicated 16-loci dataset. Sites with p(class 2a) + p(class 2b) > 0.95 are reported. AlphaFold2 per-residue pLDDT values were obtained from the unrelaxed model 1 (seed 000) of the V. duclouxii Vdu1 (GenBank GWHPDOBL013499; 420 aa) ColabFold v1.5 prediction (…
Codon position (Vdu1 numbering)	Vdu1 residue	BEB posterior p(class 2a + 2b)	Site class (Naive)	AlphaFold2 pLDDT	Topological location (DeepTMHMM)	Distance to nearest BEB partner (Cα–Cα)	Notes
249	F (Phe)	0.985	class 2a	78.1	C-terminal cytoplasmic domain (residues 204–420); upstream of the C-terminal KEVDEL motif	N/A (no adjacent BEB)	Confident-but-not-very-high pLDDT; treat local geometry as a confident prediction requiring experimental validation
410	E (Glu)	0.988	class 2b	92.6	C-terminal cytoplasmic domain; within the conserved C-terminal KEVDEL motif	3.8 Å Cα–Cα to L411	Very-high pLDDT; adjacent to L411 within KEVDEL
411	L (Leu)	0.986	class 2b	93.4	C-terminal cytoplasmic domain; within the conserved C-terminal KEVDEL motif	3.8 Å Cα–Cα to E410	Very-high pLDDT; adjacent to E410 within KEVDEL

## Sheet: S5b SF4 BEB sites
Table S5b. Bayes Empirical Bayes (BEB) positively selected sites identified in Subfamily 4 (OG0006223) PAML branch-site test on the locus-deduplicated 19-loci dataset. Sites with p(class 2a) + p(class 2b) > 0.95 are reported. Topological assignment uses DeepTMHMM (Hallgren et al. 2022) on the V. duclouxii Subfamily 4 representative protein (GenBank GWHPDOBL014285; 554 aa). No AlphaFold2 three-dim…
Codon position (GWHPDOBL014285 numbering)	Reference residue	BEB posterior p(class 2a + 2b)	Site class (Naive)	Topological location (DeepTMHMM)	Notes
249	E (Glu)	0.953	class 2b	C-terminal cytoplasmic domain (downstream of TM6) of the SF4 reference protein	Sub-domain assignment only; no 3D AF2 model for SF4 reference in this revision
399	G (Gly)	0.953	class 2b	C-terminal cytoplasmic domain (downstream of TM6) of the SF4 reference protein	Sub-domain assignment only; no 3D AF2 model for SF4 reference in this revision
