# Supplementary material for: Compact Retention and Lineage-Specific Sequence Divergence of ALMT Genes in Acidophilic Vaccinium
Source: Plants (Basel). 2026 Jul 4;15(13):2086. doi: 10.3390/plants15132086 (PMC13364002; doi:10.3390/plants15132086)
Supplement: Supplementary file 1 [file plants-15-02086-s001.zip › Table_S6_duplication_synteny.xlsx]

## Sheet: Table S6
Table S6. ALMT gene duplication-mode and intra-species syntenic-pair classification for the three chromosome-level genomes in the dataset (M. domestica, V. duclouxii, V. darrowii) based on MCScanX synteny analysis re-tallied on the locus-deduplicated 145-locus ALMT set. The non-chromosome-level Vaccinium assemblies (V. corymbosum, V. macrocarpon, V. microcarpum) and R. simsii are not included in …
Metric	M. domestica (Md)	V. duclouxii (Vdu)	V. darrowii (Vda)
N ALMT loci (locus-deduplicated)	24	9	8
Duplication mode — WGD/segmental (n)	18	3	1
Duplication mode — WGD/segmental (%)	75.0%	33.3%	12.5%
Duplication mode — Tandem (n)	4	0	0
Duplication mode — Proximal (n)	2	0	0
Duplication mode — Dispersed (n)	0	6	7
Duplication mode — Singleton (n)	0	0	0
Intra-species syntenic ALMT paralog pairs (n)	—	1	0
Cross-species syntenic ALMT pairings (Vdu–Md)	—	16 pairings involving 7 of 9 VduALMT loci	—
Cross-species syntenic ALMT pairings (Vda–Vdu)	—	—	8 pairings involving 8 of 9 VduALMT loci
Genome-wide WGD baseline (%) — Su et al. 2024	37.8%	13.8%	17.9%
ALMT WGD enrichment over genome-wide baseline	2.00×	2.42×	0.70×
Notes:
(1) MCScanX classifications: WGD/segmental, tandem, proximal, dispersed, singleton. Classified by the bundled duplicate_gene_classifier tool.
(2) Md WGD/segmental count (18) reflects the 24 locus-deduplicated MdALMTs; 18 of these 24 unique loci were classified as WGD/segmental duplicates by MCScanX's duplicate_gene_classifier.
(3) The Md intra-species syntenic-pair count is reported as the number of unique WGD/segmental locus pairs in the MCScanX collinearity output; the specific pair counts depend on the per-genome MCScanX block-size threshold and are reported here for reference rather than as the primary metric. The qualitative conclusion — that the Md ALMT family contains numerous intra-species syntenic pairs wherea…
(4) Cross-species pairings are counted asymmetrically: each Vdu–Md or Vda–Vdu pair is one entry in the count; the unique-locus counts (7 of 9 VduALMT loci; 8 of 9 VduALMT loci) describe how many distinct Vdu loci participate in any cross-species pair.
(5) Genome-wide WGD baselines are from the published genome papers (Su et al. 2024 [5]; Velasco et al. 2010 [6]).
(6) This table reflects the present-day distribution of syntenic ALMT relationships in the three chromosome-level genomes and does not constitute a precise statement about the timing of duplication or loss events relative to the divergence of Vaccinium from the Rosaceae common ancestor.
