# Supplementary material for: Compact Retention and Lineage-Specific Sequence Divergence of ALMT Genes in Acidophilic Vaccinium
Source: Plants (Basel). 2026 Jul 4;15(13):2086. doi: 10.3390/plants15132086 (PMC13364002; doi:10.3390/plants15132086)
Supplement: Supplementary file 1 [file plants-15-02086-s001.zip › Table_S7_Vdu1_TM_topology.xlsx]

## Sheet: Table S7 - DeepTMHMM primary
Table S7. Transmembrane topology of the V. duclouxii Subfamily 5 representative protein (Vdu1; GenBank GWHPDOBL013499; 420 aa). DeepTMHMM v1.0 (Hallgren et al. 2022) is the primary topology predictor; the Kyte–Doolittle hydropathy result is retained for cross-reference in the second sheet.
Segment	Type	Start (aa)	End (aa)	Length (aa)	Notes
N-cyt	Cytoplasmic (N-terminal)	1	50	50
TM1	Transmembrane helix	51	71	21	Pore-lining (homodimer face)
Loop_out1	Extracellular loop	72	74	3
TM2	Transmembrane helix	75	95	21	Pore-lining (homodimer face)
Loop_in2	Intracellular loop	96	100	5
TM3	Transmembrane helix	101	118	18	Pore-lining (homodimer face)
Loop_out3	Extracellular loop	119	126	8
TM4	Transmembrane helix	127	147	21	Pore-lining (homodimer face)
Loop_in4	Intracellular loop	148	156	9
TM5	Transmembrane helix	157	173	17	Pore-lining (homodimer face)
Loop_out5	Extracellular loop	174	185	12
TM6	Transmembrane helix	186	203	18	Pore-lining (homodimer face)
CHD	C-terminal cytoplasmic domain	204	420	217	Contains BEB-supported SF5 sites F249, E410, L411 (Table S5a)
Summary
TM helices total	6
First TM (TM1) starts at	aa 51
Last TM (TM6) ends at	aa 203
CHD (C-terminal cytoplasmic domain) spans	aa 204–420

## Sheet: Kyte-Doolittle complementary
Kyte–Doolittle hydropathy analysis (Vdu1, sliding window 19 aa, threshold > 0.5). Retained as a complementary hydropathy screen; the DeepTMHMM topology above is the primary assignment used throughout the manuscript.
Region	Approx. residues (Kyte–Doolittle, complementary)	Notes
TM1 (KD)	~51–71	Matches DeepTMHMM TM1
TM2 (KD)	~75–95	Matches DeepTMHMM TM2
TM3+TM4 (KD)	~103–143	KD reports a single ~41-aa peak that DeepTMHMM resolves as two separate helices TM3 (101–118) and TM4 (127–147)
TM5 (KD)	~157–173	Matches DeepTMHMM TM5
TM6 (KD)	~186–203	Matches DeepTMHMM TM6
CHD (KD)	~204–420	C-terminal cytoplasmic domain, same range as DeepTMHMM
